# Supplementary material for: Sugarcane Metabolome Compositional Stability in Pretreatment Processes for NMR Measurements
Source: Metabolites. 2022 Sep 14;12(9):862. doi: 10.3390/metabo12090862 (PMC9503584; doi:10.3390/metabo12090862)
Supplement: Supplementary file 1 [file metabolites-12-00862-s001.zip]

Archive with 1 entries (1 files):
- metabolites-1898846-supplementary.csv
