# Supplementary material for: Sugarcane Metabolome Compositional Stability in Pretreatment Processes for NMR Measurements
Source: Metabolites. 2022 Sep 14;12(9):862. doi: 10.3390/metabo12090862 (PMC9503584; doi:10.3390/metabo12090862)
Supplement: Supplementary file 1 [file metabolites-12-00862-s001.zip › metabolites-1898846-supplementary.csv]

sample_ID	class_info	ROI001	ROI002	ROI003	ROI004	ROI005	ROI006	ROI007	ROI008	ROI009	ROI010	ROI011	ROI012	ROI013	ROI014	ROI015	ROI016	ROI017	ROI018	ROI019	ROI020	ROI021	ROI022	ROI023	ROI024	ROI025	ROI026	ROI027	ROI028	ROI029	ROI030	ROI031	ROI032	ROI033	ROI034	ROI035	ROI036	ROI037	ROI038	ROI039	ROI040	ROI041	ROI042	ROI043	ROI044	ROI045	ROI046	ROI047	ROI048
SCJ001	November	0.001341355	0.012262667	0.001305927	0.004096325	0.051867725	0.012004148	0.049534384	0.001382746	0.001308733	0.000940071	0.014965722	0.001003561	0.001680202	0.001837699	0.000810636	0.048142518	0.002037289	0.000218882	0.000342705	0.002117616	0.001481664	0.040465854	0.345454054	0.02990654	0.001408002	6.98E-05	0.001348722	0.00055808	0.001510779	0.000548609	0.003052425	0.000802568	0.014729302	0.005575534	0.009492263	0.003720297	0.001619167	0.000892366	0.005498364	0.013902881	0.004826283	0.002990338	0.004374839	0.011672316	0.016126781	0.003173091	0.001585844	0.00041777
SCJ002	November	0.004863741	0.01278824	0.003304894	0.002963276	0.037414056	0.011842752	0.036924922	0.001116297	0.001642526	0.000772091	0.014868141	0.002850266	0.002746746	0.000449452	0.001324201	0.032127606	0.000989484	0.001076614	0.000414945	0.001794356	0.00104297	0.008152244	0.178750679	0.020908565	0.00074276	0.002642362	0.001127511	0.001479481	0.002637186	0.001314711	0.000860946	0.000427885	0.008046136	0.008818227	0.01728017	0.002178245	0.001484657	0.001638213	0.001386313	0.007326668	0.00167617	0.001696012	0.001821099	0.005223475	0.013922653	0.004800766	0.002066098	0.002458613
SCJ003	November	0.002361294	0.007355677	0.002434487	0.001672719	0.044204922	0.007112321	0.041916821	0.000392073	0.000456408	0.001461532	0.012422786	0.00024895	0.001124936	0.000520743	0.000891371	0.044511214	0.000731465	0.000640556	0.000115151	0.000254078	0.000219113	0.007025142	0.295916569	0.014455877	0.000740323	0.000102097	0.00089883	0.000799064	9.98E-05	0.000433098	0.000363168	0.000558972	0.002551969	0.008142619	0.013388749	0.000560837	0.000699764	0.000338926	0.000699764	0.002012578	0.0009958	0.000267598	0.00204428	0.004325854	0.020411094	0.003384133	0.001220507	0.000688109
SCJ004	November	0.001362414	0.016684712	0.003810296	0.004354959	0.053891837	0.014677379	0.050010342	0.000639961	0.000327073	0.002707888	0.012672801	0.001464598	0.001550257	0.000517533	0.000800124	0.057775948	0.000623711	0.000143774	0.001527671	0.0002001	5.33E-05	0.001076655	0.36862466	0.004746207	0.001320548	0.000565182	7.06E-05	0.000159061	0.000359711	0.000571792	8.30E-05	3.72E-05	0.005007314	0.006258179	0.019350873	0.000892943	9.85E-05	0.000676731	0.001123065	0.004805149	0.001020054	0.001021982	0.000973782	0.003800243	0.018885672	0.004414865	0.001675577	0.000945964
SCJ005	November	0.002043845	0.009081857	0.002672593	0.002758557	0.021930141	0.008255833	0.022305406	0.000476658	0.014876149	0.010837502	0.015857569	0.000565377	0.00053507	0.000731795	0.000296465	0.021098607	0.000562071	0.000250177	0.000112965	0.00041439	0.00041439	0.000894905	0.062989436	0.004169796	0.00028324	0.000207195	2.87E-05	0.000299771	0.000374163	0.00107565	0.000507517	0.000246319	0.002177199	0.009358484	0.017076492	0.000865149	-1.54E-05	0.000735101	0.001078405	0.001761707	0.000362591	0.000490986	0.000908682	0.003084227	0.010898669	0.001536328	0.001329684	0.000562071
SCJ006	November	0.002220044	0.011698066	0.00260241	0.003168311	0.050045564	0.009535909	0.046043793	0.000821844	0.000587972	0.004234482	0.012478285	0.000739369	0.001833032	0.000339386	0.000848561	0.055272648	0.000423797	0.000199992	0.001485515	0.00019128	0.00013436	0.001636912	0.382555182	0.004746948	0.001416979	0.000753309	0.000132231	6.08E-05	0.000107062	0.000377332	5.87E-05	4.18E-05	0.003023883	0.007007455	0.016378415	0.00057713	3.29E-05	0.000400564	0.001519395	0.002848866	0.001130253	0.000726785	0.001306819	0.004493522	0.02679812	0.004839103	0.001488225	0.000466389
SCJ007	November	0.002144378	0.011703997	0.00692809	0.007077032	0.033978012	0.011090016	0.032357209	0.000688776	0.000109918	0.00183381	0.013177809	0.001020807	0.000781459	0.000239673	0.000672842	0.032773792	0.000455282	0.000100487	9.11E-06	0.000178861	8.03E-05	0.000305689	0.064061414	0.004333308	7.15E-05	0.000741784	0.000490078	0.000239023	0.000342762	0.000406502	0.000170406	4.62E-05	0.00095284	0.008532958	0.01914753	0.000123251	0.0002026	0.000885523	0.00079089	0.001108937	0.000906336	0.000346339	0.001149587	0.003955099	0.01791209	0.004364852	0.002573643	0.000260811
SCJ008	November	0.001534594	0.015380558	0.003543801	0.004142605	0.059001977	0.013381276	0.05515484	0.000592389	0.000553897	0.002175521	0.012385933	0.001223148	0.001853787	0.000523878	0.000654726	0.076887294	0.00110392	0.000152273	0.001947111	8.69E-05	5.18E-05	0.001509175	0.486159665	0.006087779	0.002042494	0.000479697	6.33E-05	0.000133148	0.000388551	0.000584642	4.91E-05	6.50E-05	0.006800728	0.008184259	0.014339217	0.00112595	0.000131212	0.000784122	0.001079953	0.006414114	0.001040493	0.001474677	0.000824551	0.004413864	0.019689113	0.005160462	0.001362227	0.001153669
SCJ009	November	0.002403545	0.016206498	0.003998829	0.004648003	0.065885307	0.014189051	0.060126296	0.000732925	0.000561816	0.001370878	0.01321469	0.000824691	0.002556622	0.000407136	0.000714892	0.065565529	0.000709883	0.000283713	0.001739144	0.000113806	2.60E-06	0.001754171	0.402830838	0.005586099	0.00131117	0.000556005	4.93E-05	0.000220799	0.000366863	0.000469048	0.000173313	4.47E-05	0.002941117	0.010052773	0.016617842	0.000550595	0.000115809	0.000611906	0.00141636	0.002857766	0.000847733	0.000799245	0.001857959	0.004993427	0.034269552	0.005762417	0.001672624	0.000473256
SCJ010	November	0.002512849	0.009596087	0.004435122	0.005182498	0.021174995	0.007980421	0.020051446	0.001698667	0.015884467	0.014674972	0.010311625	0.0020165	0.000855223	0.000307343	0.000185878	0.017399832	0.000572541	0.000303846	-8.83E-06	0.000123673	3.37E-05	0.000100485	0.058883558	0.003368072	0.000114103	0.00045126	6.00E-05	0.000202993	0.000343782	0.0003136	7.53E-05	5.87E-05	0.000474449	0.009335306	0.020698522	4.93E-05	5.63E-05	0.000306423	0.000318569	0.000570701	0.000403042	0.000173916	0.000496901	0.001448928	0.011352174	0.00151058	0.00209674	8.21E-05
SCJ011	November	0.001882029	0.012588323	0.00393982	0.004467766	0.028433434	0.010287974	0.026108141	0.000702725	0.000685165	0.006282838	0.012423227	0.000860436	0.000835162	0.000393047	0.000476415	0.026335435	0.000735383	0.000330356	0.00020038	0.000369415	4.56E-05	0.000323299	0.085637388	0.00406274	0.000123248	0.000700427	9.04E-05	0.000162142	0.000266024	0.000591621	0.000117175	7.20E-05	0.00191321	0.007309682	0.019754407	0.00027981	6.30E-05	0.000505463	0.001061144	0.00173958	0.000570779	0.000600319	0.00030656	0.001565622	0.012151458	0.001939632	0.001870705	0.000298518
SCJ012	November	0.001681126	0.010654726	0.002933291	0.003334427	0.043132081	0.009314774	0.040717632	0.000869866	0.000288355	0.00314888	0.010187349	0.001846112	0.001072897	0.000346346	0.000197367	0.038791736	0.000560581	0.000207709	0.000722857	4.37E-05	6.16E-07	0.000705127	0.208586475	0.004848105	0.000601211	0.000495448	4.70E-05	6.08E-05	0.000217682	0.000328493	5.16E-05	1.80E-05	0.001443006	0.004899201	0.016644184	0.00017028	6.37E-05	0.000625097	0.000220391	0.001347462	0.000562674	0.000251418	0.000351148	0.001245146	0.01123673	0.001463321	0.001187771	0.000336373
SCJ013	November	0.001527618	0.01388417	0.002505228	0.002970442	0.049731402	0.012106898	0.046190605	0.000568375	0.000300795	0.004011071	0.011164372	0.001551924	0.00124838	0.00043255	0.00086961	0.05733716	0.000848274	0.000252843	0.001217036	7.97E-05	-2.86E-06	0.000767549	0.286093229	0.003800019	0.001093748	0.000352045	3.89E-05	5.65E-05	0.000125267	0.000607638	6.26E-05	6.30E-05	0.007311672	0.003663095	0.012654047	0.000936037	0.000187405	0.000522954	0.000718388	0.006556551	0.001453272	0.001606364	0.00064987	0.002861452	0.014255572	0.003864138	0.000961113	0.001415769
SCJ014	November	0.002446468	0.00387124	0.001613396	0.002158712	0.011148799	0.003216787	0.010279712	0.000821249	0.000267383	0.002227104	0.011183541	0.002096505	0.000777777	0.000318677	0.000231914	0.01019404	0.000677008	0.000239736	7.97E-05	0.000241373	8.37E-05	0.00012296	0.035371559	0.003177134	0.00010277	0.000297942	7.64E-05	6.69E-05	2.49E-05	0.000258289	8.95E-05	9.82E-05	0.000608798	0.003221152	0.015890218	6.40E-05	2.24E-05	0.000171526	0.000360695	0.000887458	0.000567326	8.40E-05	0.000321952	0.001037703	0.006787539	0.001036247	0.00192407	6.09E-05
SCJ015	November	0.001570465	0.008126413	0.003020484	0.00355565	0.025311607	0.006735282	0.02410982	0.000624082	0.012750225	0.01175096	0.011668716	0.000876818	0.000955892	0.000253903	0.000735519	0.024839667	0.000357166	0.000215201	3.92E-05	8.66E-05	1.82E-05	0.000172661	0.044084283	0.004466165	0.000122281	0.000615741	3.99E-05	0.000123615	0.000168991	0.000188342	3.62E-05	6.21E-05	0.00016749	0.005097254	0.019448973	5.71E-05	5.59E-05	0.000890831	0.000618243	0.000505305	0.000549012	0.000233718	0.000813926	0.003778357	0.016003593	0.004297008	0.003138594	0.000156646
SCJ016	November	0.001263971	0.009034099	0.002848951	0.004299222	0.053544422	0.010082153	0.054245673	0.001211425	0.002349286	0.004065153	0.012851808	0.002145789	0.002099931	0.00157256	0.002148656	0.050208226	-0.000220693	0.001136905	0.001199005	0.000950606	0.002625392	0.028041437	0.239874616	0.012815503	0.001240087	0.000500621	0.001644214	0.001878282	0.000752842	0.001798986	0.000128977	0.001238176	0.003909426	0.008070117	0.014233291	0.000948695	0.002130503	0.000664946	0.002918694	0.003813888	0.002038787	0.001220979	0.00954905	0.014889639	0.028554477	0.004346036	0.001119708	0.001133084
SCJ017	November	0.002122809	0.004054029	0.00170094	0.001645543	0.011019378	0.003672387	0.010202401	0.000355563	0.010291889	0.011751639	0.008916171	0.00182912	0.000353517	0.000294541	0.000467379	0.011009491	0.000566753	0.000255337	0.000103635	0.000154429	7.70E-05	0.000147952	0.044609662	0.003031317	6.44E-05	0.000410619	4.12E-05	0.000102271	3.00E-05	5.61E-05	4.40E-05	7.91E-05	0.00025278	0.003748579	0.014804434	8.93E-05	0.000116248	0.000130055	0.000217156	0.000887714	0.000464311	0.00010943	0.000211531	0.000868282	0.005369577	0.000814249	0.001822984	8.56E-05
SCJ018	November	0.0013743	0.00997046	0.003017376	0.002804604	0.044072952	0.00872173	0.041497205	0.00034842	0.00554274	0.005671217	0.012276851	0.001017161	0.000841013	0.000339893	0.000304431	0.045766023	0.00088442	0.00020754	0.00043194	0.00016142	-6.61E-05	0.001876583	0.22835632	0.005442167	0.000635992	0.000507514	0.000262962	0.000200758	0.000102511	0.000682306	0.000169753	6.01E-05	0.004910043	0.007437345	0.017076438	0.000790242	9.82E-05	0.00023932	0.000850121	0.004544183	0.001522931	0.001178581	0.00259125	0.006476381	0.021917494	0.005985531	0.001227026	0.000286022
SCJ019	November	0.002042757	0.007730803	0.002588882	0.002503184	0.018490061	0.006587394	0.018220583	0.000244062	0.000383852	0.001462091	0.013190102	0.000476719	0.000688196	0.000343121	0.000216365	0.021091651	0.000500832	0.000282187	0.000242107	0.000450977	7.76E-05	0.000144678	0.069072486	0.004281024	0.000146959	0.000392976	0.000109486	0.000134576	0.000288052	0.001129072	6.22E-05	0.000122194	0.002225885	0.00632541	0.016718738	0.000271433	3.75E-05	0.000238197	0.000939753	0.001839752	0.000579036	0.000487472	0.000556227	0.002090657	0.010516499	0.002385552	0.001528565	0.000286423
SCJ020	November	0.001467316	0.006474197	0.00164144	0.001878394	0.026090066	0.005629628	0.024110914	0.000350547	0.004167484	0.00821946	0.010147659	0.001827057	0.000536739	0.000287525	0.000317599	0.024277376	0.000371235	0.000140985	0.000336946	7.36E-05	2.74E-05	0.00027584	0.120133338	0.00438624	0.000388858	0.000426977	3.18E-05	9.52E-05	6.09E-05	0.000224886	2.61E-05	5.75E-06	0.001281124	0.002938655	0.014756487	0.00011206	9.58E-06	0.000531375	0.000243659	0.001175194	0.000442302	0.000279097	0.00041376	0.001000878	0.006265401	0.001354681	0.001176343	0.000344034
SCJ021	November	0.001854656	0.009697962	0.001981316	0.002561661	0.041312	0.008330519	0.03910025	0.000564646	0.000371996	0.002309672	0.009916423	0.000579015	0.001366645	0.000341661	0.000658576	0.051202613	0.000699554	9.34E-05	0.001260208	0.000221388	3.91E-05	0.001057979	0.306318417	0.003444818	0.001013808	0.000452621	9.02E-05	7.21E-05	8.20E-05	0.00030228	3.22E-05	4.50E-05	0.002154275	0.004537921	0.013368692	0.00031452	7.00E-05	0.000612542	0.000718979	0.001906278	0.000840316	0.000374923	0.000827012	0.002886558	0.016881628	0.003284897	0.001140733	0.000363481
SCJ022	November	0.000641782	0.008633412	0.003618296	0.004450308	0.020961114	0.007694027	0.020327176	0.000230924	0.008617232	0.009041818	0.009824802	0.000314272	0.000314272	0.000228963	0.000297112	0.014415331	0.000320646	0.000197094	0.000142673	0.000134828	0.000278481	0.000318685	0.042294353	0.003258428	0.000228963	0.000186308	0.000148066	0.000175031	0.000290738	0.000158362	0.000528526	0.000146105	0.000357907	0.004825866	0.014260402	0.000134338	0.000165716	0.000357907	0.000194152	0.000234356	0.000623641	0.000185327	0.000591773	0.002150876	0.011647678	0.003300102	0.003053489	0.000286326
SCJ023	November	0.001220903	0.014181807	0.002978263	0.002163731	0.074073477	0.010013074	0.069219702	0.000538247	0.002336782	0.019495659	0.0110657	0.001302058	0.0005651	0.000528103	0.000640884	0.061746297	0.000384889	0.001424983	0.000448738	0.000554359	0.000287026	0.003750427	0.333916932	0.028944826	0.00059792	0.000572261	0.000999517	0.001300268	0.00079842	0.001243578	0.000229143	0.001186293	0.004270773	0.011437461	0.023696018	0.000851529	0.000243464	0.000563907	0.002093317	0.0049039	0.00158789	0.001352779	0.002558764	0.006248325	0.018160184	0.00338344	0.001623097	0.001167794
SCJ024	November	0.00222969	0.004740628	0.004939242	0.003277847	0.018315932	0.004159285	0.013025855	0.003076334	0.000884337	0.005507537	0.009056485	0.000911882	0.001004665	0.001487426	0.001745479	0.012601083	0.000340687	0.001746929	0.000885787	0.000995967	0.002399309	0.002834229	0.025838598	0.00456956	0.001014813	0.001480178	0.00179622	0.000969872	0.001019163	0.002155754	0.001445384	0.002842927	0.003144472	0.006636879	0.021766297	0.001835362	0.002113711	0.001938294	0.002597922	0.002961805	0.002109362	0.001210527	0.002232589	0.003269149	0.004818914	0.002225341	0.004544914	0.001097448
SCJ025	November	0.001793005	0.004520099	0.001514697	0.001610665	0.028091474	0.005250257	0.026182507	0.001661049	0.006630599	0.012267927	0.01442641	0.002643122	0.002261649	0.001117229	0.001998536	0.032579584	0.001603468	0.001741022	0.000836522	0.001125226	0.002527961	0.005570151	0.061314843	0.003655586	0.001359549	0.003137358	0.002283242	0.001062847	0.00063179	0.000498235	0.002482376	0.000982874	0.004360952	0.002611933	0.019386364	0.005890045	0.001306766	0.002696705	0.001785007	0.003621997	0.000599801	-2.56E-05	0.005092709	0.005636529	0.011279455	0.002476778	0.002798271	0.001489905
SCJ026	November	0.001840187	0.008318053	0.002059508	0.002159618	0.024946915	0.006694882	0.023662604	0.000618116	0.001203959	0.005150416	0.010350228	0.000634911	0.000276291	0.000156093	0.000374755	0.018666306	0.000774868	0.000220309	0.000323712	-7.24E-06	0.000361583	0.000199891	0.042915412	0.002250837	0.000208124	0.000146214	0.000283866	0.000276291	0.000378048	0.000394843	0.0003056	8.04E-05	0.001042926	0.004916935	0.029619831	0.000105379	0.000163338	0.000107026	0.00064018	0.000999787	0.000491661	0.00048244	0.000566085	0.000913178	0.004870173	0.000524262	0.000603955	0.000295391
SCJ027	November	0.001683127	0.005158768	0.00130159	0.001334459	0.020725525	0.005020983	0.019791798	0.000157506	0.015126583	0.016946443	0.013245456	0.001242164	0.000263473	0.000275306	0.000611353	0.017470234	0.000363393	0.000180382	0.000159083	0.00012043	7.97E-05	0.000292135	0.046286655	0.005632336	0.00018827	0.000205888	0.000197737	0.000151984	0.000131737	0.000328684	0.000210884	0.000158031	0.007843199	0.003552947	0.018712661	0.002407022	0.00019537	0.000539831	0.000620556	0.006983624	0.001813812	0.003293681	0.000609512	0.001393885	0.007053568	0.001267407	0.001765167	0.000453585
SCJ028	November	0.001408921	0.008709838	0.001902213	0.002081193	0.023324029	0.007190499	0.020996688	0.000240368	0.000213461	0.002605178	0.011353284	0.001357898	0.000337033	0.000203097	0.00073645	0.018927853	0.000540329	0.000270065	7.45E-05	8.29E-05	-1.32E-05	0.000170609	0.055092216	0.004133884	3.57E-05	2.47E-05	5.72E-05	9.91E-05	0.000139517	0.000154266	0.00010404	2.13E-05	0.001453367	0.004053363	0.024534238	0.000391245	0.000180375	0.000448846	0.000347198	0.001401347	0.000401011	0.000374702	0.000393039	0.000598328	0.005141993	0.000586967	0.000977415	0.000631413
SCJ029	November	0.001407556	0.012847814	0.002298675	0.002440271	0.038517279	0.010521707	0.036417441	0.000160148	0.012815626	0.028759524	0.011311664	0.001247408	0.000452853	0.000370084	0.000900316	0.037181076	0.000485517	0.000341701	0.000289693	4.42E-05	5.66E-05	0.000258139	0.110631337	0.004184455	0.000327272	0.000146987	7.29E-05	7.60E-05	0.000104492	0.000256395	6.71E-05	5.38E-05	0.001632556	0.004599729	0.028308256	0.000445084	0.000140962	0.000773942	0.000473942	0.001564691	0.000421458	0.000344238	0.000297463	0.001088688	0.008073825	0.001228698	0.001206816	0.000694344
SCJ030	November	0.000845795	0.007353036	0.001217313	0.001232381	0.02330458	0.005981335	0.0212847	0.000481441	0.00045921	0.001245967	0.01217239	0.000484406	0.000357932	0.000141789	5.58E-05	0.016442867	0.00039202	0.000194157	0.00027518	0.00039622	0.000326807	0.000115605	0.054843809	0.003518796	0.000300129	0.00015834	0.000116346	0.00014426	0.000184771	0.000183536	0.000125486	9.53E-05	0.001609827	0.005135787	0.022255982	0.000684245	4.35E-05	0.000588401	0.000573333	0.001382816	0.001053045	0.000674858	0.000521459	0.001037483	0.005491989	0.001276845	0.001562894	7.90E-05
SCJ031	November	0.001694928	0.009199969	0.002839004	0.00159398	0.036540652	0.005238075	0.033021184	0.001228823	0.001161524	0.001242532	0.009795686	0.001863174	0.002502511	0.001488047	0.000342724	0.028052303	0.000473583	0.001962876	0.00195166	0.001102949	-0.000145814	0.000625628	0.082778535	0.005041164	0.000863665	0.001965369	0.00220216	0.002218362	0.000310321	0.001799615	0.001625137	0.001030666	0.003391102	0.012544959	0.02054477	0.001008233	0.00097583	0.001461875	0.001448166	0.002498772	0.001531666	0.001618905	0.001306092	0.003312587	0.007568601	0.002659541	0.002554855	0.000563314
SCJ032	November	0.001341265	0.005167053	0.000890105	0.001029265	0.018831375	0.00519148	0.018018251	0.000362334	0.00013768	0.000831259	0.010723088	0.000618077	0.000235017	0.000254263	0.000351601	0.011089493	0.000380099	0.000124356	0.000141751	0.000399345	8.51E-05	0.000531843	0.055836816	0.003818386	0.000436355	0.000221694	0.000100299	0.000132868	0.000185793	0.000156925	9.18E-05	0.000518519	0.006414681	0.004792505	0.022580921	0.001333493	0.000159146	0.000513707	0.000293124	0.006487592	0.002653662	0.001101436	0.000118804	0.000798319	0.002922359	0.000531473	0.000369366	0.000440797
SCJ033	November	0.001327833	0.002823088	0.000965347	0.000832038	0.010820873	0.002471623	0.00992428	0.000181243	0.006272478	0.020386342	0.011223597	0.001682971	0.000267491	0.000196463	0.000872451	0.00892412	0.000308078	0.000160425	1.75E-05	0.000559649	6.61E-05	6.72E-05	0.025061747	0.004539123	5.28E-05	0.000292333	0.000101993	0.000109691	0.000178444	0.000327847	0.000146079	0.000118788	0.004875892	0.001455368	0.055356974	0.001376642	0.000218681	0.000105842	0.000293908	0.004378699	0.001263803	0.001922471	0.000208884	0.000846384	0.002116835	0.000609333	0.001518173	0.000386104
SCJ034	November	0.000813408	0.007249129	0.001860162	0.001979862	0.022316716	0.006644851	0.020823083	0.000212708	0.004108041	0.0124452	0.011727276	0.000889356	0.000310394	0.000263064	0.000193171	0.018739757	0.000361851	0.000180513	7.70E-05	0.000930356	8.04E-05	0.00022399	0.079119901	0.003365903	0.000305166	0.00011172	2.09E-05	6.88E-05	8.67E-05	0.000506867	7.02E-05	7.76E-05	0.005945639	0.006045527	0.025346909	0.001092157	0.000104565	0.000364052	0.000683252	0.005496008	0.000489806	0.001220112	0.000266917	0.001122977	0.006117622	0.001088855	0.00133706	0.00037616
SCJ035	November	0.001978035	0.008198494	0.001661144	0.001876665	0.027056751	0.007203795	0.02566918	0.000112376	0.000265939	0.000508622	0.010839601	0.001716001	0.000498326	0.00021197	0.00061372	0.025797711	0.000232564	0.000202916	0.000100482	9.39E-05	1.70E-05	0.000253867	0.086105931	0.004331367	0.000232386	6.50E-05	5.31E-05	0.000204869	1.86E-05	0.000127466	4.72E-05	0.000104742	0.002709989	0.004100933	0.026947926	0.000546791	9.48E-05	0.000480573	0.000452345	0.002542224	0.000790717	0.000824092	0.000558153	0.001602027	0.006995553	0.00172612	0.001510954	0.000534719
SCJ036	November	0.001251549	0.00874713	0.002543974	0.002904864	0.031099952	0.00805816	0.0297844	4.81E-05	0.000180445	0.001157965	0.011991639	0.000991236	0.000761041	0.000288012	0.000352822	0.02680639	0.000267306	1.96E-05	0.000339645	8.66E-05	-1.88E-06	0.000379983	0.140924883	0.003946387	0.000207337	4.57E-05	6.88E-05	0.000110526	0.000122896	0.000356318	0.000188512	7.18E-05	0.004517571	0.006651713	0.028786441	0.001227884	0.000106761	0.000247406	0.000546712	0.004180347	0.000951973	0.001623195	0.000495887	0.002234986	0.010043858	0.002474324	0.001224388	0.000703761
SCJ037	November	0.002260408	0.010559546	0.002112011	0.003128511	0.052475611	0.010957637	0.050259266	0.000810364	0.001299114	0.000433545	0.013932179	0.00091723	0.00091723	0.001470304	0.000964839	0.04454924	0.000975982	0.001036253	0.00139889	0.000369222	0.000410247	0.006721461	0.205043805	0.017760134	0.000331743	0.000504958	0.000686277	0.00095319	0.000712107	0.000979021	0.000805805	0.000171189	0.007284664	0.006544194	0.020560954	0.001779255	0.000488244	0.001070187	0.001208961	0.006284877	0.00137306	0.002610384	0.001597936	0.003125472	0.011099451	0.001794449	0.000596124	0.000790611
SCJ038	November	0.001906569	0.001544605	0.001585875	0.000995232	0.016071197	0.002013466	0.01549882	0.000482393	0.006585036	0.00658436	0.013517829	0.001102806	0.001509423	0.000768581	0.000787525	0.01474783	0.001095364	0.000841651	0.000818647	0.001752311	0.000706337	0.001907245	0.044101409	0.002999226	0.000788878	0.000851123	0.000581172	0.001275331	0.000646122	0.001209704	0.000679274	0.000543284	0.001057476	0.004033022	0.017270752	0.001063565	0.001006057	0.00098373	0.000602146	0.002074358	0.001304423	0.000926222	0.001037179	0.001447179	0.001851767	0.002851734	0.002063532	0.001127839
SCJ039	November	0.002202283	0.011041916	0.002730966	0.00270922	0.022170816	0.00949964	0.021370731	0.004949065	0.003056028	0.00825136	0.014290552	0.000745297	0.000429273	0.000316306	0.000612279	0.017845327	0.000375896	0.000415152	-4.52E-06	0.000208706	0.000199668	0.000475589	0.055154226	0.004372653	0.000260953	0.000481802	0.000169732	6.98E-05	0.000109578	0.000495641	0.000115791	0.000136125	0.002597384	0.004212523	0.039043783	0.000614538	8.11E-05	0.000299644	0.000757441	0.002564623	0.0008111	0.000854592	0.000407809	0.00121552	0.008300218	0.001203376	0.001697322	0.000352173
SCJ040	November	0.002775612	0.00697438	0.007720076	0.015669454	0.058026592	0.010993639	0.06621511	0.00218299	0.006652249	0.004335857	0.012359006	0.006138315	0.003836062	0.003832989	0.00245717	0.047160207	0.002037908	0.002221105	0.004992414	0.000670696	0.002609629	0.146833896	0.362213433	0.072607932	0.002888112	0.002205736	0.004065366	0.003303686	0.006226224	0.003387907	0.005044053	0.004719463	0.008923763	0.007034625	0.015426627	0.005368643	0.000188115	0.002280736	0.007177248	0.008761468	0.00518975	0.003973152	0.010090565	0.01752601	0.025676413	0.010716385	0.0059877	0.001487089
SCJ041	November	0.002450507	0.007758951	0.001291262	0.001209729	0.041631598	0.00783527	0.03839088	0.001481112	0.004093738	0.008306695	0.011720197	0.001186738	9.55E-05	0.00040269	0.00060439	0.032669318	0.000184398	0.000869611	0.000330874	0.000172311	4.74E-07	0.004240214	0.195409382	0.008768876	0.000231327	0.000517643	7.28E-05	0.000378514	0.000334192	5.19E-05	6.42E-05	0.000390839	0.004540039	0.002369211	0.022881511	0.001701774	8.63E-05	0.000262377	0.00088241	0.004865224	0.001754865	0.001565253	0.001561223	0.002568304	0.013814469	0.001992829	0.000480668	0.000434924
SCJ042	November	0.002727074	0.009174656	0.001644796	0.00220969	0.020519094	0.008002585	0.019576971	0.001022415	0.0038027	0.006113112	0.013432027	0.000322118	0.000322118	0.000255129	0.000427115	0.017296966	0.000496004	0.000313566	7.93E-05	0.000643285	-8.08E-06	0.000317367	0.059800838	0.0045125	8.79E-05	0.00057202	0.000295512	0.000199067	0.00016391	0.000770612	0.000246102	0.000180063	0.005880313	0.004316759	0.027943957	0.001424825	0.000209519	0.000138729	0.000710275	0.005231801	0.001011963	0.002035804	0.000184814	0.001343583	0.007249076	0.001004361	0.001433377	0.000338271
SCJ043	November	0.001784081	0.006152947	0.000954098	0.001205512	0.017890456	0.005139019	0.017148309	0.001536486	0.002312368	0.004285486	0.016122924	0.00110431	0.000511738	0.001410461	0.00049137	0.012673786	0.001099854	0.00041881	0.000646674	0.000490734	0.000434086	0.00118769	0.049236308	0.005561012	0.001176233	0.000822345	0.00101902	0.0007797	2.74E-05	0.000610394	0.000282601	0.000428358	0.004312855	0.003813847	0.021828419	0.003059607	0.00067277	0.000441087	0.001618594	0.004252389	0.000914636	0.001717886	0.00082871	0.002218804	0.004540718	0.002111873	0.000652402	0.000380621
SCJ044	November	0.001755684	0.008487032	0.001689042	0.001875794	0.035703967	0.007369584	0.033375617	0.00207373	0.004913311	0.007479429	0.0116442	0.001167698	0.001865683	0.000253395	0.001122198	0.036443008	0.000493001	0.000213869	0.000621843	0.000299814	6.69E-05	0.000682511	0.20357127	0.004047878	0.000610047	0.000491775	5.01E-05	5.82E-05	2.65E-05	0.000334285	5.07E-05	1.87E-05	0.003194855	0.003106305	0.029861185	0.000871561	6.82E-05	0.000442138	0.000974359	0.00311902	0.001016642	0.001116683	0.000523488	0.002361748	0.013421026	0.002906377	0.001049427	0.000920585
SCJ045	November	0.023119772	0.020871064	0.010476394	0.00312921	0.009334905	0.015160982	0.029934437	0.028165524	0.012105586	0.008984285	0.021878106	0.022616251	0.021284953	0.010207498	0.016502825	0.034858922	0.036142768	0.015363972	0.005778625	0.010215407	0.011024731	0.013956223	0.022576708	0.026960765	0.03210933	0.014689096	0.012585381	0.016921986	0.017981752	0.006134516	0.01602303	0.002040445	0.010494847	0.008077421	0.023815738	0.025339481	0.013716325	0.009851606	0.017557318	0.006696034	0.018466819	0.007563355	0.013906134	0.014994899	0.023937005	0.019278779	0.006577404	0.009337541
SCJ046	November	0.001679894	0.001721184	0.00073368	0.000779733	0.006911996	0.001373665	0.006691786	0.001547027	0.003814501	0.007248398	0.011410947	0.001935041	0.001950657	0.000413423	0.000190302	0.005876321	0.000534379	0.000152982	0.000137896	0.000188449	3.81E-05	0.0003589	0.02631852	0.003365347	0.000173362	0.000163569	0.000181832	7.07E-05	0.000236355	0.000208564	0.000225239	0.000292996	0.000820229	0.00154094	0.026093016	0.000202212	0.000176803	0.000274468	0.0001506	0.000823405	0.000578051	0.000147159	0.000113281	0.000790585	0.002728273	0.0005582	0.001055525	8.23E-05
SCJ047	November	0.001135021	0.010736893	0.002898121	0.003260259	0.041827058	0.009941615	0.04027493	0.001727472	0.015059645	0.014500787	0.01496752	0.000945172	0.001197117	0.000230822	0.000470805	0.039499247	0.000279683	0.000120628	0.000359084	0.000116047	0.000138697	0.001572997	0.208458606	0.0075484	0.000449173	0.000173053	0.000203082	0.000252708	0.00016211	0.000221405	0.000203846	0.000139969	0.002734994	0.005380917	0.027603665	0.000845667	0.000133098	0.000363919	0.000660654	0.002411284	0.001360244	0.001089213	0.001196862	0.004011002	0.016750979	0.003368417	0.001036534	0.000536208
SCJ048	November	0.001660793	0.006186405	0.001807749	0.001961837	0.026108788	0.005105263	0.025007883	0.001657673	0.003444173	0.006717467	0.010328803	0.001734494	0.003738233	0.000253941	0.000291831	0.018350892	0.000181726	0.000229126	0.00027504	6.52E-05	8.84E-05	0.000246065	0.090951034	0.004624128	0.000164787	0.000311594	0.000130462	0.000117981	2.36E-05	3.73E-05	2.42E-05	4.25E-05	0.000327047	0.002001956	0.021397438	9.26E-05	5.50E-05	0.000472814	0.000219765	0.000663455	0.00029406	0.000162409	0.000194207	0.000992285	0.008047349	0.001006104	0.001350537	0.000247403
SCJ049	November	0.001609182	0.003648862	0.001408518	0.001675602	0.011975913	0.003263698	0.011141627	0.001392	0.002243156	0.004383343	0.010854863	0.000372864	0.000393246	7.77E-05	8.43E-05	0.010603241	0.000630811	0.000313824	4.11E-05	0.000195393	5.06E-05	0.000106834	0.048987452	0.003584199	0.000109997	0.000163062	8.15E-05	8.15E-05	9.95E-05	6.92E-05	0.000112808	0.000179228	0.000577394	0.002177087	0.028410375	0.000113159	9.38E-05	0.000253379	0.000305741	0.000791764	0.000433309	0.000122999	0.000221399	0.000641705	0.005846332	0.000452286	0.002201687	0.000162008
SCJ050	November	0.001249669	0.002412023	0.001177216	0.001829917	0.008676471	0.002455371	0.007854092	0.001548773	0.001360517	0.005593788	0.012396994	0.000575913	0.000759214	0.000817425	0.000294768	0.005351657	0.000203737	7.80E-05	0.000157292	0.000245847	0.000447107	0.000549285	0.020142096	0.003518643	0.000622977	0.000336878	0.000690476	0.000241512	0.000359172	0.000622358	0.000728871	0.000384561	0.000368461	0.002107966	0.03240409	0.000328209	0.000255136	0.000123852	0.00024275	0.000743733	0.000652701	0.00042729	0.000531946	0.000787081	0.004368889	0.001040978	0.001235426	0.000582106
SCJ051	November	0.000964807	0.011376584	0.002458956	0.002789166	0.037757245	0.009966027	0.035063049	0.002223499	0.003045193	0.005954495	0.011381836	0.00077968	0.002711701	0.000487327	0.000449908	0.033610259	0.000738103	0.000203071	0.000663702	0.000457786	9.72E-05	0.000590176	0.176445488	0.003558342	0.00059127	0.000394545	7.77E-05	0.000141581	8.07E-05	0.000366535	4.51E-05	7.51E-05	0.002236628	0.005299765	0.032048273	0.000538095	8.91E-05	0.000620155	0.00066217	0.002026773	0.000628252	0.000781649	0.001396771	0.003695546	0.013436838	0.004149174	0.00150334	0.000589957
SCJ052	November	0.001974769	0.001672677	0.000578752	0.000768908	0.004998188	0.001487531	0.004530601	0.002437346	0.001952998	0.005618747	0.009284496	0.001930072	0.000282055	0.000157789	0.000234275	0.004591867	0.000428862	0.000224449	1.85E-05	0.000118293	2.50E-05	7.82E-05	0.020157477	0.003353832	4.08E-05	0.000313844	8.79E-05	2.23E-05	5.66E-05	0.000113862	1.35E-05	5.97E-05	0.000155284	0.000881807	0.027120993	7.57E-05	4.60E-05	0.000137752	0.000103844	0.00042944	0.00020711	7.67E-05	0.000129853	0.000542917	0.003269061	0.000634816	0.001526448	3.01E-05
SCJ053	November	0.001815836	0.008015793	0.001698759	0.001864492	0.032319754	0.00668233	0.031448518	0.001172862	0.003831236	0.007239777	0.010170507	0.00088112	0.002064435	0.000235105	0.000754349	0.032088641	0.000240616	0.000278628	0.000432577	9.07E-05	8.78E-05	0.000497198	0.168952965	0.003732974	0.000299725	0.000223511	0.000123919	6.42E-05	0.000114796	0.000209446	6.42E-05	3.84E-05	0.002347625	0.003862025	0.029537652	0.000366246	7.03E-05	0.000292883	0.00082068	0.002248033	0.00085204	0.000760051	0.000968167	0.002340022	0.018201505	0.002635186	0.000863444	0.000452344
SCJ054	November	0.001225266	0.011751018	0.002927693	0.003039307	0.040990602	0.009038255	0.040527549	0.000553092	0.002119839	0.007501383	0.01425549	0.000661801	0.000555996	0.000796236	0.000548113	0.037138463	0.000438158	0.000858889	0.00061367	0.000526951	0.000269285	0.001707821	0.194833054	0.039540863	0.000807854	8.26E-05	0.001365095	0.000362227	0.00069624	0.000859719	0.00077549	0.000755574	0.005997289	0.00912124	0.02428624	0.001453473	0.000458904	0.000245219	0.001291654	0.005832565	0.00248829	0.002397007	0.001437706	0.004074953	0.013176692	0.003361287	0.001064276	0.001105768
SCJ055	November	0.001103105	0.004138549	0.002155583	0.002486484	0.01161569	0.003295285	0.011636429	0.003068077	0.005350226	0.005677772	0.008842527	0.000706634	0.001887508	0.000186646	0.000540116	0.010114284	0.000259841	0.0001348	6.16E-05	0.000153404	1.86E-05	0.000117111	0.025135357	0.003164145	0.000203115	0.000358044	1.01E-05	3.02E-05	0.000109487	8.33E-05	0.000125651	4.82E-05	8.91E-05	0.002716132	0.024131675	9.09E-05	0.000113147	0.000368108	0.000174752	0.000194881	0.000263196	0.000127786	0.000812461	0.000918898	0.009646753	0.00102625	0.002014074	8.66E-05
SCJ056	November	0.001399838	0.006035237	0.001948211	0.002101177	0.022032244	0.005198971	0.022069314	0.00277624	0.001759313	0.004924997	0.007714872	0.000965655	0.000396687	0.000151261	0.000101693	0.013416909	0.00016518	9.37E-05	0.000114333	4.03E-05	1.93E-05	0.00014558	0.067078721	0.003621313	9.37E-05	0.000332064	5.16E-05	7.03E-05	5.82E-05	0.000101835	9.22E-05	6.82E-05	4.72E-05	0.001999484	0.016914656	0.000123707	4.36E-05	0.000409896	0.000112629	0.000279229	0.000150693	8.85E-05	0.00027298	0.000493977	0.007517309	0.000575927	0.00096949	0.00013791
SCJ057	November	0.002178265	0.001851296	0.001129916	0.000844259	0.007250174	0.00188025	0.007283365	0.001232667	0.002178972	0.004206817	0.009923837	0.001217131	0.000162072	0.000145477	0.000183611	0.005628392	0.000533885	6.11E-05	0.000316729	0.000384877	0.000258821	0.00027012	0.024686537	0.003119273	0.00019032	0.000204797	0.000282126	0.000188202	0.000236929	0.000121466	0.00045126	0.00039547	0.000936771	0.002486167	0.022804521	0.000221393	0.000422659	0.000362985	0.000269061	0.001586825	0.001109436	0.000675125	0.000283891	0.000951248	0.00319413	0.000425131	0.000854499	3.35E-05
SCJ058	November	0.001688719	0.006853806	0.001759444	0.002226749	0.031669129	0.005830681	0.029458	0.001419271	0.002022385	0.005753882	0.010414782	0.000292011	0.000557989	0.000252961	0.000444308	0.027707234	0.000321082	0.000322818	0.000220419	0.00029071	0.000130602	0.000701608	0.146293343	0.004088593	0.000332364	0.000250357	0.000285069	9.68E-05	0.000128867	0.000160975	0.000146657	0.000259903	0.001449209	0.003282416	0.03604713	0.000645202	0.000185707	0.000120623	0.000459929	0.001216208	0.000574911	0.000520674	0.000684686	0.002075754	0.011790229	0.001839281	0.000419143	0.000364906
SCJ059	November	0.001013857	0.009741915	0.002473044	0.002635019	0.0345388	0.00805976	0.032283473	0.002860814	0.001897852	0.005204197	0.011548883	0.000328595	0.002550194	0.000326373	0.000248617	0.030983231	0.000233874	0.000223978	0.00011108	0.000299714	2.97E-05	0.000622654	0.154142434	0.006648237	6.02E-05	0.000201762	3.09E-05	0.000193683	0.000162379	0.000367978	0.000194895	0.000163994	0.001944707	0.005296495	0.029936454	0.000452802	2.38E-05	0.000360101	0.000462093	0.001695686	0.000896314	0.000573577	0.001097874	0.00290464	0.012677455	0.002821835	0.000694755	0.000302743
SCJ060	November	0.00258013	0.007722188	0.002210921	0.002180587	0.043153253	0.006882368	0.040047911	0.001575638	0.009942643	0.005318863	0.012638908	0.000449811	0.000123936	0.000613615	0.000222739	0.032698398	0.000500946	0.000308541	0.000217539	0.000669083	0.000352742	0.002003782	0.194678883	0.007609519	0.000497479	0.000588481	0.000294674	0.000716751	0.000481012	0.000867555	0.000288607	0.000391743	0.002382525	0.004205169	0.036286485	0.000846754	9.19E-05	0.000719351	0.00110676	0.00204625	0.000997558	0.000639616	0.001628506	0.003091475	0.013722268	0.003203278	0.001172629	0.000648282
SCJ061	November	0.000390351	0.005751998	0.001706392	0.001988931	0.032472248	0.006811109	0.030810468	0.001306127	0.001830726	0.003201704	0.008852913	0.001135529	0.000738982	0.000467595	0.000329217	0.017522837	0.000732786	0.000465117	-3.55E-05	0.000769962	0.000408526	0.006042799	0.106614983	0.008451409	0.000450659	0.000285018	0.00043868	0.00039159	0.000684044	0.00092569	0.001329259	0.000257343	0.000675782	0.002716347	0.01921601	0.000444463	0.000584494	0.000436202	0.000779876	0.00106035	0.000782767	0.000985998	0.001248297	0.003348344	0.008816563	0.001414764	0.000755092	0.000958735
SCJ062	November	0.000738777	0.003472649	0.000988658	0.00184003	0.011407593	0.003240547	0.011182404	0.000800507	0.000814334	0.002764489	0.011035735	0.000643961	0.001041498	0.000362969	0.000319018	0.009182372	0.000309635	0.000293832	0.000525441	0.000787667	0.000237041	0.000198522	0.03799815	0.002855355	0.000146669	0.000195065	0.000170867	0.000248399	0.00017383	0.000866187	0.000278029	0.000391611	0.001561013	0.003619318	0.024522869	0.000385191	9.58E-05	0.00046223	0.000517539	0.001057301	0.000362475	0.000207905	0.00057038	0.000829149	0.004664274	0.000971374	0.001156562	0.000111607
SCJ063	November	0.001267454	0.005179864	0.001624163	0.001783543	0.015159573	0.004493823	0.014320928	0.000812081	0.005431945	0.013200386	0.007549428	0.000879845	0.000211152	0.000110862	0.000404685	0.010319341	0.000287047	8.76E-05	0.00012577	0.000109506	7.78E-05	0.000232836	0.026431944	0.002705944	6.45E-05	0.000111404	4.23E-05	0.000133901	5.80E-05	0.000140136	0.000138238	0.000121704	0.000569487	0.004795508	0.028370801	0.000103001	0.000221452	0.000471365	0.000133088	0.000704472	0.000198141	0.000140407	0.000470281	0.00080395	0.004337696	0.000493049	0.000792023	1.25E-05
SCJ064	November	0.00128906	0.003633368	0.002201854	0.001662229	0.016620743	0.002578894	0.015749757	0.000504011	0.00043588	0.004423062	0.00815011	0.000864019	0.000549689	0.000752532	2.94E-05	0.012478719	0.000755629	0.000439751	0.000195875	0.000576787	0.000514076	0.00100957	0.049777066	0.005426439	0.000346846	0.000490075	0.000213682	0.000577561	0.000433558	0.000582206	0.000842341	0.000438977	0.000468397	0.004466418	0.029310821	0.000370847	0.000526463	0.000226844	0.000572141	0.001168283	0.001196155	0.000380911	0.000651885	0.000901955	0.003207553	0.000677434	0.000625562	0.000497043
SCJ065	November	0.001912553	0.007452235	0.001853417	0.001972791	0.042786531	0.006385216	0.040456721	0.001148193	0.005639956	0.016911053	0.012585311	0.001278219	0.000352979	0.000520103	0.000226627	0.030021976	0.000414686	0.000181448	0.000281722	7.42E-05	0.000126353	0.000984008	0.18399663	0.005927922	0.000302291	0.000151329	2.02E-05	0.000159777	0.000135168	0.000272907	3.45E-05	7.49E-05	0.000506512	0.005170908	0.032331585	9.59E-05	0.000203487	0.000805865	0.000260786	0.000808437	0.000471619	0.000160145	0.000535897	0.00120586	0.00772404	0.001238182	0.000916791	0.000108722
SCJ066	November	0.002362323	0.006561505	0.002347421	0.003007653	0.033236447	0.007088913	0.034023025	0.001483093	0.003573289	0.005601284	0.012331249	0.001424132	0.001328888	0.00077621	0.000423741	0.029727303	0.000238435	0.000510562	0.000463264	0.000401064	0.000365428	0.002876125	0.070432993	0.004884035	0.000685501	0.000450954	0.000945966	0.000267592	0.001139047	0.000859792	0.001319817	0.000707531	0.001152005	0.006902312	0.029875029	0.001624988	0.001212262	0.000741223	0.001654792	0.002442017	0.001227812	0.001093044	0.002660367	0.002889084	0.007379182	0.001687836	0.00104769	0.000783985
SCJ067	November	0.002089663	0.005491079	0.002661884	0.002695088	0.018495201	0.004756291	0.018486146	0.000327723	0.000428196	0.000807664	0.013301228	0.000424315	0.000251398	0.000440701	0.000141869	0.015676355	0.000108235	0.000136695	0.000149631	0.00055066	0.000342815	0.000965488	0.062288867	0.003672219	0.000103491	0.000328585	8.80E-05	0.000401029	0.000313924	0.000424315	0.000133676	0.000119015	0.002314326	0.004803724	0.029314792	0.000287189	0.000216038	0.000139282	0.000667519	0.001955124	0.001177646	0.000391542	0.000293226	0.001446292	0.002452314	0.000474767	0.001425162	0.000205258
SCJ068	November	0.001048794	0.009304868	0.001799048	0.00192101	0.029491354	0.007864452	0.028173311	0.000585584	0.004428836	0.007120769	0.009660763	0.001108749	0.00063801	0.00024283	0.000549173	0.028899474	0.000350693	0.000206966	0.000327971	4.07E-05	2.34E-05	0.000313461	0.106438396	0.003158155	0.000275818	0.000261856	0.00015413	9.03E-05	0.000238997	8.43E-05	5.94E-05	0.000116076	0.000567515	0.003649427	0.030235858	7.91E-05	6.84E-05	0.000517142	0.000164396	0.000810208	0.000362465	8.79E-05	0.000317841	0.00106919	0.011325118	0.001244126	0.00106522	0.000220244
SCJ069	November	0.002122636	0.002385132	0.002249792	0.002545023	0.014375632	0.0033728	0.016930727	0.002337291	0.004087899	0.002955449	0.012327906	0.004572606	0.006521502	0.001549172	0.005732753	0.015361411	0.001298006	0.005418009	0.002369395	0.002938453	0.002938453	0.005695613	0.0256674	0.002465707	0.003886463	0.005980772	0.009586483	0.002706172	0.003366505	0.001408166	0.005168102	0.004269192	0.003559758	0.002052762	0.015985235	0.002312112	0.002366877	0.005298406	0.001656814	0.003603823	0.004787261	0.001080203	0.006656842	0.008421299	0.00821042	0.008921743	0.004934562	0.006252081
SCJ070	November	0.000870034	0.002778177	0.000603522	0.000839944	0.009303861	0.003172357	0.00863887	0.000530016	0.000511532	0.000845962	0.010551311	0.000319385	0.00082189	0.000384294	0.000330991	0.005304886	0.000884219	0.00042728	0.000128528	0.000415243	0.001067769	0.000708837	0.024801126	0.002977201	0.000295313	0.000998132	0.001249599	0.000701529	0.000832206	0.000746665	0.000444044	0.000979218	0.00337482	0.005286832	0.028676302	0.000378705	0.000209341	0.000650806	0.00103381	0.001697082	0.000526577	0.001261205	0.000856708	0.00133686	0.003906126	0.000932793	0.000219658	0.000627594
SCJ071	November	0.000238068	0.009458038	0.002165661	0.003099699	0.049829465	0.008787182	0.045540459	0.000362262	0.003280314	0.00531318	0.008731793	0.000398041	0.00036467	0.000113185	0.000268686	0.038719401	0.000259742	0.000482672	0.000247357	8.36E-05	0.000248045	0.001328295	0.175984455	0.009390264	0.000244948	0.000281071	0.000207793	0.000255957	0.000404922	0.000396321	0.000291736	0.000162038	0.001522327	0.010418566	0.021352831	0.000353662	5.40E-05	0.000780601	0.000813284	0.001399165	0.000783697	0.000715236	0.002145019	0.00626958	0.025276479	0.006392054	0.001044471	0.000252861
SCJ072	November	0.00111731	0.004744319	0.000601668	0.000853565	0.018731562	0.003169061	0.01813762	0.00028435	0.00204866	0.003903632	0.010528165	0.000499673	0.000230777	0.000482159	0.000172568	0.017279934	0.000378618	0.000236958	0.000171022	0.000249837	0.000214808	0.000336378	0.075075634	0.002397916	0.00010251	0.000113843	0.000594457	0.000125691	0.00048525	0.000287956	0.000403344	0.000208626	0.00050843	0.007340044	0.03968126	0.000553761	0.000368316	0.000544489	0.000431161	0.00170404	0.0001226	0.000719632	0.002428308	0.002688963	0.010764093	0.002000753	0.002309314	0.000428586
SCJ073	November	0.002942302	0.0039032	0.006151653	0.004483792	0.01910112	0.005183602	0.020990726	0.003094901	0.003538392	0.003538392	0.011148082	0.001396044	0.003437057	0.002157847	0.002756322	0.019177419	0.003574158	0.002018362	0.005566292	0.000500716	0.001083692	0.008203396	0.059685336	0.006460427	0.007979266	0.004576782	0.005200292	0.005766578	0.001894375	0.00289223	0.004356228	0.00248212	0.004345499	0.004945166	0.017477369	0.005154989	-0.000892943	-0.00025155	0.002821892	0.003775636	0.000985933	-0.000257511	0.003204582	0.005846454	0.009506449	0.007508354	0.007453514	0.001903913
SCJ074	November	0.00129424	0.009207737	0.002504536	0.003124382	0.025156928	0.008169227	0.024817606	0.000608513	0.000171432	0.000898247	0.009027095	0.000347823	0.001061178	0.000282296	-2.66E-05	0.018974044	0.000327633	0.000252543	1.06E-06	0.000194455	0.000136366	8.54E-05	0.053398921	0.002340896	7.33E-05	7.12E-05	0.000117594	0.00010803	7.12E-05	0.000520671	0.000198351	0.000231291	0.00052138	0.00764218	0.031407463	0.00010803	0.000279108	0.000613117	0.000473917	0.000573447	0.000228104	0.000298943	0.000785612	0.002931344	0.011525255	0.003013873	0.001330723	0.000193746
SCJ075	November	0.003375092	0.004502494	0.002052085	0.004047266	0.026328565	0.006559913	0.020380365	0.003232833	0.002701141	0.004755004	0.009020992	0.001180749	0.002533987	0.002583777	0.003705844	0.016694081	0.004959501	0.001017151	0.000849997	0.002459301	0.002459301	0.002028967	0.036276018	0.006599034	0.00317593	0.00317593	0.000209832	0.003431996	0.00063483	0.000638387	0.00128033	0.001026042	0.00450605	0.009020992	0.024086209	0.002950094	0.003119026	0.0034071	0.002123214	0.003727183	0.003727183	0.00218723	0.002044972	0.00268158	0.005382721	0.001664429	0.001840474	-8.18E-05
SCJ076	November	0.001254532	0.012909575	0.002884746	0.003420413	0.041627042	0.01119437	0.039234396	0.000376395	0.000189626	0.000896707	0.008074288	0.000459602	0.000297831	0.00027819	0.000154986	0.031802195	0.000361754	4.14E-05	0.000150701	0.000359611	6.93E-05	0.000433176	0.080120075	0.00252442	5.54E-05	0.000114276	4.43E-05	0.000215338	0.000180698	0.000297117	0.000245336	4.64E-05	0.001491297	0.005588793	0.028889237	0.000297474	0.00028926	0.000765647	0.000425677	0.001365237	0.000287832	0.000469601	0.001696636	0.004346402	0.015763967	0.003648607	0.001221321	0.000307473
SCJ077	November	0.008159442	0.005988114	0.007790015	0.004531138	0.010881141	0.010025426	0.005520676	0.004838366	0.005390622	0.005024965	0.004885487	0.007013463	0.006606339	0.013943994	0.001360849	0.008485518	0.006082356	0.003132592	0.000936762	0.001441897	0.004427473	0.009218718	0.046316	0.008954841	0.002169443	0.002569027	0.00615398	0.003982652	0.001213832	0.006802362	0.003628303	0.00320987	0.009427934	0.009365735	0.026123785	0.004265377	0.000931107	0.004757318	0.003021387	0.004896796	0.004651768	0.004821403	0.007379121	0.004983498	0.002329654	0.003871447	0.008200908	0.010193177
SCJ078	November	0.001001533	0.00528404	0.002078621	0.002337832	0.014924761	0.004745891	0.013669342	0.000943734	0.006708123	0.008880249	0.007862145	0.000432019	0.00015525	0.000150911	0.000256449	0.009647428	0.000211275	0.000349166	2.56E-05	3.85E-05	1.20E-05	6.65E-05	0.025819124	0.003272097	7.06E-05	0.000129014	6.81E-05	0.000119348	0.000109287	0.000145584	0.000112049	2.66E-05	0.000506389	0.003352977	0.028235469	0.000306161	6.71E-06	0.000308331	0.000243232	0.000474234	0.000250334	0.000202792	0.000559651	0.000783946	0.006626454	0.000964841	0.002105646	0.000280713
SCJ079	November	0.000977348	0.012424034	0.002380323	0.002969713	0.03741389	0.010887641	0.035771549	0.000285147	0.000158531	0.000888664	0.011206273	0.000571602	0.000537855	0.000383248	0.000353164	0.025147603	0.000536285	0.000130278	0.000323341	9.86E-05	2.72E-05	0.000720977	0.168711484	0.003604623	0.000342176	0.000177367	0.000111443	8.03E-05	0.000152776	0.000362058	4.13E-05	0.000120076	8.16E-05	0.007356529	0.036015362	0.000145974	9.86E-05	0.000604825	0.000415687	0.000901744	0.000436876	0.000170303	0.000598285	0.001594991	0.006502657	0.001820493	0.00125517	0.000234658
SCJ080	November	0.000838642	0.0087225	0.001715597	0.00162376	0.03793272	0.008014006	0.035948374	0.000330724	0.000151277	0.000221704	0.010569654	0.001299515	0.001182889	0.000196632	0.000480874	0.032394356	0.000233535	8.56E-05	0.000231282	0.000262269	8.73E-05	0.000703705	0.136633627	0.003883615	0.000263396	0.000104513	0.000116345	4.17E-05	0.000156629	0.000795541	0.000161137	5.77E-05	0.001430791	0.003140754	0.022731518	0.000362275	4.70E-05	0.000510172	0.001604041	0.00150319	0.000500312	0.000759201	0.001024287	0.004480271	0.01647959	0.004727329	0.000701733	0.000143107
SCJ081	November	0.000652026	0.004291608	0.000281586	0.002604669	0.018218086	0.004434547	0.018834055	0.00125941	0.0026609	0.001916586	0.006471322	0.000627129	0.001479184	0.00083746	0.00033052	0.010856077	0.00094005	0.001095437	0.000567035	0.000339963	0.000291029	0.006203043	0.047214125	0.005854924	0.001303193	3.52E-05	0.002253974	0.00100272	0.001715699	0.000678639	0.001204466	0.000391473	0.001821293	0.006098307	0.027211661	0.001902421	0.000756333	0.001935473	0.001808416	0.001354702	0.001231938	0.000640436	0.001660755	0.002113181	0.004149956	0.001040065	0.001047791	0.000643441
SCJ082	November	0.001888546	0.012389715	0.001443617	0.002992865	0.043782256	0.011200038	0.043697965	0.001447885	0.001888546	0.002080601	0.008452577	0.002632228	0.001101118	0.001090449	9.60E-05	0.036690073	0.00190135	0.001675151	0.000803432	0.000808767	0.001111788	0.008696914	0.144490834	0.012819706	0.00108298	0.001503368	0.002449775	0.001906684	0.002216107	0.003132639	0.001367862	0.001063774	0.003365239	0.008899639	0.02359402	0.00117474	0.000577234	0.001910952	0.0024231	0.002431636	0.002334542	0.000536688	0.005700848	0.007013227	0.014696515	0.004866473	0.001562052	0.000347834
SCJ083	November	0.001280043	0.005555089	0.000868288	0.001552316	0.025431017	0.005247303	0.024481922	0.000749394	0.00094086	0.000637706	0.009967044	0.000859024	0.000304699	0.000443151	0.000598074	0.022193079	0.000556384	0.000338154	-0.000121468	0.000627926	0.000372638	0.001703122	0.058851111	0.005573104	0.000883729	0.000443151	0.001530184	0.000794687	0.000506459	0.001231147	0.000694322	0.000452416	0.001062843	0.002321783	0.020353049	0.000649543	0.000493077	0.001049975	0.00060425	0.001770032	0.001059754	0.000525502	0.001164752	0.002521485	0.004375926	0.00168974	0.001091151	4.12E-05
SCJ084	November	0.001013829	0.003467379	0.001101988	0.001385566	0.01274192	0.002916595	0.01244071	0.001229609	0.00701788	0.012933352	0.008755872	0.000389159	0.000375725	0.000118175	0.000252093	0.009811682	0.000353056	0.000185134	3.09E-05	5.88E-05	3.21E-05	0.000188492	0.022581309	0.003168688	3.00E-05	0.000249364	1.11E-05	3.44E-05	2.56E-05	7.54E-05	0.000102852	4.20E-05	0.000132239	0.002498049	0.026686792	9.21E-05	4.07E-05	0.000291555	0.000264687	0.000369638	0.000261329	9.38E-05	0.000377195	0.000714928	0.003580727	0.0011616	0.001523472	9.53E-05
SCJ085	November	0.002189442	0.01605826	0.002668015	0.002775018	0.035065564	0.015071325	0.03303447	0.000419388	0.003549122	0.006012539	0.011272138	0.002039325	0.000424484	0.000502874	0.000685915	0.033277872	0.000568722	0.000130128	0.000135223	0.000640057	0.000214398	0.000270839	0.084977865	0.004518811	0.000108571	0.000142278	9.33E-05	0.000157957	1.69E-05	0.000412333	1.92E-05	6.00E-05	0.014465368	0.004577212	0.03113664	0.005898481	0.000542853	0.000669453	0.000542461	0.01383119	0.003038409	0.005762473	0.001206427	0.003941858	0.014963147	0.004477656	0.000886203	0.000525607
SCJ086	November	0.001200625	0.015399652	0.003814159	0.004447199	0.048599084	0.013634132	0.046767884	0.00030845	5.81E-05	0.000970856	0.011772446	0.000792197	0.001575652	0.000422998	0.000352611	0.043670155	0.000443397	0.000158036	0.000775385	0.000344317	4.82E-05	0.000756779	0.228689243	0.004750494	0.00055279	0.00015019	0.000104685	0.000110961	0.000169917	0.000402599	6.77E-05	0.000109616	0.002773363	0.006774475	0.027900184	0.000758348	0.000145259	0.000390943	0.000988565	0.002435547	0.001020397	0.00086662	0.001467381	0.005889922	0.020528983	0.006508167	0.001443843	0.000392512
SCJ087	November	0.001240475	0.003189099	0.002072477	0.001425526	0.011203129	0.003658769	0.01095348	0.000300648	0.000483756	0.00041673	0.007905234	0.000262277	0.000551754	0.00032639	0.000566325	0.007539017	0.000528926	0.000159309	0.00023605	0.000139881	0.000202536	0.000235078	0.032680246	0.002445979	0.000378845	0.000172909	0.000423044	0.000950027	0.00037496	0.000309876	0.000501727	0.000254506	0.0004381	0.004438316	0.033253371	9.67E-05	0.000288019	0.000238478	0.000442957	0.000914085	0.000429843	0.00053864	0.000418187	0.000475013	0.003053103	0.000427901	0.000724663	0.000395359
SCJ088	November	0.000568631	0.007340655	0.001107677	0.001680566	0.022518424	0.006311874	0.021141337	0.000392909	0.002294025	0.006286323	0.008248851	0.000296755	0.000196791	0.000158688	0.000107809	0.017870979	0.000494667	0.000279945	6.84E-05	7.06E-05	0.000122826	0.000292721	0.063438132	0.002797433	0.000121481	7.98E-05	0.000136498	0.000342703	0.000193429	0.000211808	7.44E-05	9.41E-05	0.001286312	0.003458856	0.029624634	0.000241842	8.47E-05	0.000360634	0.000429891	0.001249554	0.000194101	0.000361082	0.000678906	0.001860995	0.006563578	0.001704325	0.00124171	0.000243635
SCJ089	November	0.001115264	0.002580272	0.000483444	0.001853067	0.018071685	0.002653644	0.017961626	0.002595762	0.002034868	0.004451274	0.011243137	0.001422614	0.000594319	0.001606046	0.000273109	0.01099367	0.001690017	0.001266086	0.000748401	0.000776935	0.00076226	0.002694407	0.024163246	0.001672081	0.001014988	0.0011813	-0.000132071	0.000844601	0.001056566	0.001756052	1.14E-05	0.002171015	0.001777249	0.002439233	0.025902178	0.000789164	0.003082467	0.001435658	0.001729149	0.00176502	0.001566914	0.001170701	0.002016118	0.007484826	0.008856895	0.002549292	0.001556316	0.000288599
SCJ090	November	0.001472386	0.009137745	0.000974247	0.001263466	0.040639123	0.010468008	0.041552969	0.00157045	0.000947955	0.002065035	0.009844092	0.000913135	0.00323399	0.001876723	0.00143046	0.03537705	0.000972826	0.000781672	0.000851312	0.00189662	0.0011519	0.017614622	0.116516017	0.003969472	0.000828572	0.000687871	0.000543617	0.000751116	0.002111935	0.002102697	0.001200222	0.000822177	0.00176871	0.002552514	0.02331372	0.001196669	0.000356727	0.000572042	0.001104289	0.001811347	0.001903726	0.001141241	0.002352832	0.004038401	0.00525852	0.002717376	0.000357437	0.000205367
SCJ091	November	0.000729908	0.003502675	0.000964096	0.003717016	0.020489457	0.0025646	0.021667894	0.002031393	0.001091113	0.001908345	0.007645287	0.001355291	0.001428502	0.000602008	0.001341178	0.018417049	0.001372491	0.000725497	0.000949101	0.000682276	0.000166269	0.007399632	0.036452605	0.003157347	0.000645671	0.001326624	0.001316039	0.001758835	0.000340477	0.000898823	0.000540705	0.002367018	0.002305273	0.006220754	0.02795789	0.000433975	0.000863981	0.001034661	0.001327065	0.001261351	0.001652105	0.001245915	0.006551969	0.011636625	0.013395019	0.003932681	0.001516267	0.000612593
SCJ092	November	0.001206737	0.010784945	0.001746806	0.001738995	0.022891375	0.009283257	0.021564772	0.000263166	9.72E-05	0.000254277	0.008413491	0.000265321	0.000163233	0.000380068	0.000532257	0.014847178	0.000265051	0.00022357	0.000118249	2.61E-05	6.22E-05	0.000470574	0.06490765	0.002899132	0.000254816	0.000279058	0.000498857	0.000211448	0.000212256	0.000381415	0.0001433	0.000249159	0.005281361	0.005935908	0.026859062	0.001479331	0.000104512	0.000372526	0.000440405	0.005082842	0.000982898	0.001094144	0.000549496	0.001193269	0.004865737	0.000579126	0.001018723	0.000460338
SCJ093	November	0.00325553	0.005639282	0.001040919	0.00242252	0.030812771	0.005925757	0.030467628	0.000664898	0.001117083	0.00033588	0.006765628	0.000647401	0.000664555	0.001569269	0.00024805	0.016216923	0.000973331	0.000864916	0.000496443	0.001215892	0.001215892	0.021045495	0.09997794	0.003004735	0.000986368	0.000909517	0.000684454	0.00127353	8.61E-05	0.001408705	0.000748268	0.000830608	0.00101553	0.007390728	0.023628922	0.001613527	0.000357151	0.001862606	0.001335628	0.002760459	0.000684797	0.000295053	0.002712427	0.004610028	0.005164452	0.001587452	0.001764827	0.000526978
SCJ094	November	0.000874648	0.008702816	0.002687047	0.003015872	0.021575985	0.007635931	0.020683498	0.000491507	0.000168806	0.00743411	0.008688172	0.000686938	0.0001728	0.000298472	0.000198893	0.014621667	0.000267586	0.000160818	0.00017067	0.000443847	3.83E-05	0.000279568	0.036921334	0.002982324	0.000231109	0.000110762	0.000100378	0.000232973	0.000231109	0.000181053	0.000338943	0.00041376	0.000174663	0.003907827	0.031461773	0.000179988	4.26E-05	0.000566591	0.000265989	0.00031072	0.000214069	0.000149635	0.000283029	0.000769744	0.003689231	0.000610523	0.0007551	0.000163214
SCJ095	November	0.000815867	0.002789857	0.001517956	0.002695505	0.023181898	0.005462237	0.022541785	0.005766568	0.000869518	0.006233702	0.014767927	0.00442344	0.001873163	0.002066492	0.001517031	0.013803132	0.003148764	0.002717706	0.003277342	0.001973065	0.003728751	0.00341517	0.032711443	0.002244096	0.002780607	0.002808357	0.001899064	0.002847208	0.00539656	0.002161769	0.004820273	0.001479105	0.005280008	0.003629774	0.027978121	0.002349548	0.004562193	0.003238491	0.004209761	0.005976547	0.00563984	0.002408749	0.005513113	0.010332461	0.014987156	0.006547284	0.0012312	0.001350528
SCJ096	November	0.001362885	0.00606351	0.001658043	0.002124884	0.02216602	0.00643755	0.021576734	0.00036811	0.004583593	0.005253049	0.011053108	0.000468387	0.000258554	0.000273505	0.000231487	0.018100824	0.000287425	0.000184829	3.33E-05	0.000187406	0.000203389	0.000400333	0.04106519	0.004368862	1.65E-05	0.000193078	0.000349035	0.000182766	0.000230971	0.000175548	0.00013121	0.000140233	0.002720872	0.002534239	0.025001862	0.000842426	-1.73E-05	0.000227878	0.000442609	0.002936119	0.000964356	0.000682087	0.000633366	0.001989549	0.007103654	0.001640257	0.001013335	0.000232002
SCJ097	November	0.000647308	0.004745709	0.002283884	0.002052627	0.01512447	0.004396038	0.014923619	0.000531465	0.000237467	0.000708976	0.009464865	0.000333182	0.000185006	0.000179653	0.000190788	0.013028376	0.000207275	6.00E-05	8.48E-05	0.000276653	0.000262092	0.000309414	0.030924727	0.003377434	0.000103852	0.000329756	0.000191002	3.17E-05	-2.87E-05	0.000118627	0.000180724	0.000121624	0.000140468	0.002789439	0.023745459	0.000105565	0.000155242	0.000287573	0.000274083	0.000448811	0.00040363	0.000257167	0.000337037	0.00081604	0.007121668	0.001366134	0.00220894	0.000177083
SCJ098	November	0.000712865	0.003231143	0.00088848	0.001123756	0.010152354	0.002896739	0.009360248	0.000288817	0.000160318	0.000203151	0.006727239	0.000445464	0.000145938	9.33E-05	7.04E-05	0.006741007	8.66E-05	6.39E-05	-6.12E-06	0.000235276	0.000118709	0.000203763	0.031510144	0.001990514	0.000264953	0.000542756	0.000258222	0.000163989	0.000118709	0.000347866	0.0002108	7.83E-05	0.000491356	0.003496096	0.031751539	0.000211412	3.92E-05	0.000376931	0.000616184	0.000658711	0.000235276	0.000210494	0.000137372	0.000676456	0.001653968	0.000819947	0.000837998	0.000286064
SCJ099	November	0.00171253	0.005425868	0.000967239	0.001201213	0.037651614	0.006086972	0.035613269	0.000606438	0.005057413	0.005997683	0.009911101	0.000835674	0.000356063	0.0001148	0.000149423	0.025936871	0.000447539	0.00024017	0.000686251	-0.000113707	0.000304312	0.003183798	0.171082473	0.004324877	0.000416561	0.000262765	0.000212472	0.000295201	0.000164001	0.00061482	0.000314881	0.000169467	0.000615913	0.004212263	0.026068436	0.000366997	0.000179672	0.000482891	0.000302854	0.000422757	0.000276614	0.000234703	0.000488722	0.000860821	0.00394148	0.0005689	0.001153835	0.000174205
SCJ100	November	0.00099098	0.002938072	0.001224758	0.001273495	0.01497961	0.002675369	0.013922062	0.000870921	0.003851786	0.007669101	0.009513568	0.000962451	0.000217928	0.000226646	0.000316987	0.010170127	0.00024725	0.000622879	-7.09E-05	0.000396234	0.000221891	0.000104209	0.043789752	0.003523705	0.000212381	0.000478254	0.000186626	0.000234967	0.000180683	0.000401781	0.000341157	0.000272609	0.000313421	0.001822674	0.019176516	0.000501632	0.00023457	0.00017989	0.0002314	0.00057018	0.000358988	0.00024091	0.000353044	0.000826939	0.007005013	0.000633181	0.001220399	0.000283307
SCJ101	November	0.001475422	0.00893958	0.001524111	0.001449356	0.039380972	0.006723497	0.037358661	0.000968368	0.001075582	0.003392486	0.014339623	0.000627054	0.000820826	0.000894106	0.000137214	0.026735625	0.000948204	0.000513447	0.000501643	0.000803121	0.000803121	0.003774129	0.196835516	0.013400272	0.000386069	0.001415913	0.000701809	0.000432299	0.000370331	0.000831646	0.000712137	0.000561152	0.001056894	0.004920531	0.019950652	0.000549349	0.000387052	0.000903942	0.000874433	0.002629693	0.001177878	0.000736235	0.000928532	0.00203018	0.004251182	0.001296896	0.000364429	0.000897548
SCJ102	November	0.00137687	0.003719995	0.001168059	0.001120146	0.016735689	0.003026483	0.015514426	0.001088825	0.002442382	0.004226435	0.008333162	0.000574375	0.002246442	0.000219681	0.000630869	0.014414017	0.000571658	0.000293624	6.15E-05	4.19E-05	4.85E-05	9.30E-05	0.046200742	0.003581264	0.000252576	0.000415621	5.51E-05	6.16E-05	5.12E-05	0.000120853	3.52E-05	1.20E-05	0.00013015	0.002304223	0.021475429	2.40E-05	8.11E-05	0.000437074	0.000394025	0.000589536	0.000251861	0.00011313	0.000808073	0.001192229	0.006355028	0.001145604	0.001118287	7.45E-05
SCJ103	November	0.00125787	0.003179079	0.000521067	0.000914733	0.016350165	0.002505169	0.01534584	0.001450672	0.003585468	0.004528334	0.010481895	0.000503507	0.000615855	0.000213408	0.000562996	0.015718901	0.00038632	0.000358547	0.000108944	1.92E-05	0.000159294	0.000137255	0.062069813	0.003107943	0.000114498	0.000425741	8.44E-05	0.000102314	7.49E-05	6.06E-05	7.02E-05	6.34E-05	0.000121128	0.002745813	0.01864103	7.20E-05	6.34E-05	0.000494547	0.000157503	0.000766907	0.000266626	0.000113961	0.001158423	0.002124583	0.007196739	0.002331719	0.002029257	7.58E-05
SCJ104	November	0.001180128	0.002494291	0.000534828	0.000607342	0.011423529	0.001925955	0.010432933	0.001750297	0.003246924	0.004133329	0.011155722	0.000506555	0.002497694	0.000143197	0.000408647	0.012465696	0.00029477	0.000255241	0.000145814	9.50E-05	6.73E-05	0.00028744	0.04205556	0.002998228	9.90E-05	0.000251838	1.99E-05	0.000110997	4.45E-05	9.32E-05	0.00010262	6.39E-05	0.000113091	0.002419682	0.020494654	0.000114138	8.12E-05	0.000167804	0.000120683	0.000868866	0.000562577	0.000268592	0.000648966	0.002034072	0.00722292	0.001783544	0.001797942	0.000169637
SCJ105	November	0.001261694	0.008118015	0.001816429	0.001899043	0.030025014	0.006825876	0.028210114	0.001729532	0.002916568	0.004265159	0.012102594	0.001360218	0.002772912	0.000235449	0.000537754	0.023425866	0.000447185	0.000192	0.000615625	7.40E-05	2.51E-05	0.000580437	0.178758806	0.004491276	0.00054984	0.000265588	7.37E-05	4.18E-05	5.51E-05	0.000180679	5.35E-05	5.26E-05	0.000169817	0.003497311	0.02025136	6.55E-05	8.97E-05	0.000282875	0.00036197	0.00144069	0.000886567	0.000152529	0.000264823	0.001155214	0.006632805	0.001054242	0.001414529	6.38E-05
SCJ106	November	0.001449314	0.004011051	0.001190383	0.001390809	0.016526797	0.003463517	0.015674144	0.001198081	0.001847088	0.002773221	0.00927323	0.000685817	0.000433185	0.000295321	0.000699674	0.015517386	0.000622694	0.000335771	8.82E-06	3.19E-05	2.42E-05	0.000105952	0.054453893	0.00397984	0.000178732	0.000498127	3.23E-05	6.70E-05	9.53E-05	0.000143182	2.00E-05	4.81E-05	0.000100073	0.002464603	0.014644299	1.30E-05	3.43E-05	0.000468175	0.000307638	0.000635711	0.000363203	5.32E-05	0.00037608	0.00116239	0.005541264	0.001264843	0.001373314	9.71E-05
SCJ107	November	0.001044947	0.004286301	0.001753231	0.001872412	0.014435006	0.003631039	0.013631002	0.001320378	0.002028192	0.003348805	0.009286048	0.001253045	0.000137715	0.000199652	0.000126219	0.011736771	0.00017666	0.000172672	8.31E-05	5.16E-05	5.30E-05	0.000137715	0.04465566	0.003276546	8.92E-05	0.00050957	9.57E-05	0.000137246	4.88E-05	9.13E-05	0.000123873	3.68E-05	0.000115662	0.002159104	0.014797476	8.05E-05	1.20E-05	0.000527166	0.000174314	0.000522239	0.000245635	0.000157422	0.000291384	0.000775147	0.00663145	0.000857964	0.001228646	0.00025502
SCJ108	November	0.001110181	0.003298817	0.0007097	0.000853082	0.016164057	0.002695623	0.015536967	0.001624378	0.001838627	0.003173151	0.012108983	0.000426438	0.00237219	7.68E-05	0.000461459	0.016475336	0.000343416	0.000184584	0.000110215	0.000242884	6.39E-05	0.000211983	0.073294377	0.002893804	0.000109597	0.00039018	6.78E-05	4.18E-05	2.58E-05	0.00010424	3.71E-05	5.36E-06	0.000225167	0.003897272	0.018987818	7.91E-05	7.77E-05	0.0006137	0.000226404	0.000712996	0.000416756	0.000393271	0.001621494	0.002996396	0.010560622	0.003171503	0.002043606	6.06E-05
SCJ109	November	0.001312858	0.004400836	0.00135566	0.001517841	0.016788082	0.003908534	0.0158427	0.001612006	0.002614665	0.00315226	0.009857718	0.000586623	0.001223362	0.000257747	0.000708492	0.01588737	0.00091581	0.000412612	7.50E-05	0.00015222	-8.72E-06	0.000138679	0.046862565	0.003726898	0.000144126	0.000333857	3.18E-05	6.93E-05	0.000102414	0.000402184	5.00E-05	4.20E-05	0.000312222	0.00344954	0.023808408	0.000124671	5.73E-05	0.000530279	0.00069464	0.000371522	0.000253544	4.03E-05	0.000722811	0.001237526	0.005624199	0.001463054	0.00124562	7.89E-05
SCJ110	November	0.001153375	0.004428101	0.001047475	0.001253002	0.016832095	0.004133449	0.015453355	0.001133974	0.001682582	0.002738955	0.009739723	0.00064313	0.001445402	0.00016483	0.000341038	0.013632198	0.000271605	0.000265771	9.41E-05	5.24E-05	3.87E-05	0.000148493	0.071675233	0.003307255	0.000231929	0.000318137	7.24E-05	3.02E-05	3.02E-05	9.28E-05	5.54E-05	1.90E-06	0.000274814	0.002293184	0.015041133	8.71E-05	0.000184522	0.000559548	0.000139012	0.000346435	0.000177229	4.26E-05	0.000327619	0.000665302	0.004994505	0.000808836	0.001145206	0.000109692
SCJ111	November	0.001144907	0.010527716	0.001828405	0.001929556	0.035968903	0.009135064	0.033519301	0.001601183	0.002962317	0.004135443	0.012321672	0.000300153	0.000794545	0.000344132	0.000268269	0.026624941	0.00031408	0.000166019	0.00055926	0.000106281	-1.28E-05	0.000779519	0.206759346	0.004049685	0.000392874	0.000124606	8.32E-05	6.82E-05	0.000113611	0.000128271	6.82E-05	4.43E-05	0.000298687	0.003145561	0.020404551	0.000183244	0.00014916	0.000437586	0.000290624	0.000852083	0.000485962	6.27E-05	0.000198636	0.00083046	0.004777896	0.000598107	0.000893496	8.21E-05
SCJ112	November	0.001405711	0.009952232	0.003916809	0.004120955	0.031669091	0.008422212	0.029837943	0.001820164	0.003922703	0.00507417	0.013633819	0.000862395	0.001279259	0.00032524	0.000757643	0.027863731	0.00111905	0.00053394	3.21E-05	9.08E-05	1.37E-05	0.000351763	0.076164795	0.005327879	0.000447138	0.000464284	0.000119487	0.000242456	0.000232812	0.000437761	0.000128328	0.000120558	0.001041357	0.009785058	0.078294661	0.000204414	8.39E-05	0.000447942	0.000844445	0.000750141	0.000468035	0.000236562	0.000685576	0.002154245	0.00952224	0.002505204	0.001568063	0.000139044
SCJ113	November	0.001805612	0.002776236	0.001290507	0.001778955	0.02109657	0.005187116	0.023265186	0.000900846	0.001670759	0.002310524	0.011178642	0.001144678	0.00187931	0.002293276	0.000882813	0.024437305	0.000133284	0.00090947	0.002053364	0.002532404	0.000470416	0.01281412	0.111293266	0.004015781	0.00146456	0.001395566	0.000330859	0.001796203	0.001105477	0.001613525	0.000734632	0.001007473	0.00188323	0.004192187	0.073528305	0.000899278	0.001429279	0.001530419	0.001093716	0.003278796	0.002515155	0.000995713	0.000950239	0.001894207	0.002579445	0.001118021	0.000537842	0.002098837
SCJ114	November	0.001877014	0.011041786	0.002914319	0.003440118	0.045930366	0.00947672	0.041502553	0.001115222	0.002283415	0.003848481	0.011012918	0.001734073	0.00524482	0.000361277	0.000588021	0.049531083	0.00069901	0.000108187	0.000894924	0.000528042	8.97E-06	0.000956305	0.275579956	0.003881554	0.001003111	0.000647159	5.27E-05	0.000193391	0.000288685	0.000219457	3.08E-05	0.000117997	0.004190419	0.005604696	0.061843644	0.000567561	0.000147145	0.000683035	0.000695647	0.00398946	0.000572606	0.000980408	0.00051627	0.001779197	0.016328088	0.002172426	0.001534516	0.000753384
SCJ115	November	0.001103777	0.009372683	0.002046309	0.002318065	0.028575323	0.007940133	0.026983622	0.000896938	0.00194446	0.003376534	0.008055404	0.001188778	0.004070821	0.000368941	0.000357328	0.030549005	0.000592628	0.00012555	0.000649359	5.09E-05	5.37E-05	0.000587393	0.195920365	0.002683865	0.0007751	0.0001997	7.01E-05	7.49E-05	0.00012279	0.000553412	4.71E-05	4.41E-05	0.000731981	0.004303932	0.040490235	8.57E-05	7.85E-05	0.000256526	0.00058863	0.000717322	0.000421769	6.81E-05	0.000116032	0.000574067	0.003850561	0.000560931	0.000524665	4.72E-05
SCJ116	November	0.001476321	0.007485885	0.002695376	0.00293893	0.0328759	0.00625926	0.029775553	0.001084636	0.003102203	0.004671232	0.010562519	0.002082992	0.004285689	0.000385972	0.000591814	0.028402653	0.000869365	0.000256267	0.000520676	1.21E-05	4.66E-05	0.000666523	0.165855107	0.004576668	0.000548817	0.000669094	1.81E-05	7.94E-05	7.10E-05	0.000447825	5.66E-05	0.000306263	0.001578457	0.00536761	0.09280955	6.81E-05	0.000173559	0.000616955	0.000324691	0.001410755	0.000235269	0.000162131	0.000345975	0.000779229	0.010079411	0.000920219	0.001010498	0.000170559
SCJ117	November	0.001264868	0.010974971	0.005517566	0.006428143	0.026840908	0.009583722	0.024664402	0.001219559	0.004817622	0.00645936	0.011703252	0.000989225	0.007202491	0.000340349	0.000936794	0.021908725	0.000560682	0.000290949	4.94E-05	8.73E-05	3.86E-05	0.000112136	0.047813295	0.004925667	4.68E-05	0.000424451	6.96E-05	0.00027928	0.000519616	0.001047718	3.49E-05	0.000266854	0.003304539	0.00748071	0.085031366	0.000515979	0.000106227	0.000549771	0.001029533	0.003068597	0.0005575	0.000623418	0.000599475	0.002266671	0.016524511	0.002376534	0.002017849	0.000478398
SCJ118	November	0.002254036	0.010799789	0.004725174	0.006141307	0.040374694	0.01259124	0.04117996	0.00085564	0.008473386	0.010703299	0.011851956	0.000532114	0.000478193	0.000875505	0.000738574	0.029074717	0.001162847	0.00122741	0.000651308	0.000614414	0.000544885	0.004765614	0.117922172	0.004594628	0.000639956	0.001300487	0.001277783	0.000967738	0.001505528	0.001309001	0.000384541	0.000649179	0.001318224	0.008738733	0.077790123	0.000549851	0.000773339	0.000935811	0.00238529	0.001963856	0.000842159	0.000598806	0.002456948	0.004425061	0.012745198	0.002555567	0.00143387	0.000707357
SCJ119	November	0.001748443	0.009640201	0.003015486	0.003453168	0.028303983	0.008374174	0.026801069	0.000739384	0.001917721	0.00944398	0.011713728	0.002196038	0.000598827	0.000236379	0.000681178	0.0288108	0.000403878	0.000254171	9.30E-05	0.000414045	3.84E-05	0.000141065	0.061579043	0.004218477	0.00021757	0.00031441	0.000161653	5.54E-05	0.000120477	0.000761242	2.39E-05	0.000324322	0.002227301	0.008554128	0.099812981	0.000105989	0.000303989	0.000497921	0.000782339	0.001953559	0.000743959	0.000325085	0.00144725	0.005011491	0.01804513	0.005956753	0.001366424	0.000312376
SCJ120	November	0.002543057	0.010791639	0.005652374	0.007894925	0.039540042	0.009485358	0.044518833	0.002525681	0.003161445	0.003035723	0.010647519	0.004471815	0.002720908	0.003494659	0.001741708	0.036643328	0.006843154	0.001905249	0.001593499	0.005090203	0.005090203	0.019621812	0.123895334	0.006628507	0.001382941	0.001795881	0.001745796	0.002310012	0.002239485	0.004440129	0.002538969	0.003060255	0.003215618	0.012133694	0.058171411	0.004144733	0.001276639	0.0010947	0.003522257	0.003503859	0.003509991	0.002157715	0.005807738	0.013013748	0.019105637	0.004709971	0.003234016	0.000353657
SCJ121	November	0.001432835	0.00784355	0.002344964	0.002658731	0.027521476	0.006599395	0.025821886	0.00037778	0.000408212	0.00369091	0.013072444	0.000707708	0.000879178	0.0002231	0.000671609	0.026731287	0.000740239	0.000426052	0.000417237	7.93E-05	6.78E-05	0.000308101	0.089906791	0.003362451	0.000238001	0.00049783	9.34E-05	0.000150692	0.000195606	0.000422694	8.81E-05	0.000251853	0.000933956	0.010256934	0.057971586	9.59E-05	0.000224569	0.000557225	0.000489855	0.000952845	0.000426052	0.00065188	0.002266889	0.003834466	0.015479112	0.004581001	0.002181469	0.000106408
SCJ122	November	0.002063076	0.009295315	0.002258933	0.00250507	0.038760541	0.007674087	0.036691618	0.001494652	0.015916598	0.014459217	0.012708781	0.001299526	0.000566962	0.000341727	0.000650859	0.035702541	0.000790005	0.000155516	0.000209889	0.000141631	0.000105383	0.000278585	0.091300499	0.005103537	0.000241752	0.000658021	1.48E-05	0.000117953	8.26E-05	0.000935729	4.93E-05	0.000222166	0.001183327	0.004350364	0.064324412	7.64E-05	0.000133884	0.000731394	0.002034574	0.001514969	0.001003109	0.000217635	0.002111748	0.007091778	0.022062708	0.00795691	0.001509707	0.000137538
SCJ123	November	0.001582058	0.014135749	0.003173492	0.003942392	0.028300754	0.013168811	0.026803838	0.000206665	0.002881685	0.006767816	0.010962257	0.001137971	0.000433584	0.000431334	0.000584739	0.022621025	0.000376198	0.000324063	7.13E-06	0.000289556	6.71E-05	0.000885922	0.120572076	0.003405287	0.000252799	0.000678882	5.89E-05	0.000237796	0.000142528	0.000496972	0.000113272	8.14E-05	0.007977052	0.009809283	0.074893442	0.000993568	8.36E-05	0.000504098	0.000852916	0.006999986	0.001330009	0.000934682	0.000610619	0.001095963	0.011861307	0.001098214	0.001357014	0.000441086
SCJ124	November	0.001753667	0.009911006	0.005119507	0.005614736	0.028583303	0.00917046	0.026209758	0.001007914	0.00209117	0.009819127	0.013286646	0.000812518	0.0005427	0.000342097	0.000561382	0.024697733	0.000816806	0.000259712	1.19E-05	0.000197846	3.95E-05	0.00016232	0.059753617	0.00555869	0.000133837	0.000292176	0.000105661	0.000327396	0.000303201	0.00102384	0.000200909	0.000157113	0.002564041	0.007209758	0.089143925	0.000388955	0.000139963	0.001002402	0.001195961	0.002002966	0.000614672	0.000340872	0.001003321	0.003475176	0.019941455	0.003624939	0.002264515	0.000237048
SCJ125	November	0.001556586	0.007008532	0.0015784	0.001929155	0.024388762	0.005885802	0.0224255	0.001005176	0.011163755	0.010695446	0.011275768	0.001905264	0.000744966	0.000269386	0.000499472	0.020497384	0.000419141	0.000422257	0.000282543	0.000194941	2.44E-05	0.000121535	0.037895965	0.003740584	0.000278388	0.000342099	1.52E-05	7.06E-05	3.55E-05	0.000785305	5.73E-05	0.000131577	0.00157511	0.00350617	0.052390686	0.000165336	0.000141099	0.000390228	0.000652862	0.001449247	0.00094008	0.000230605	0.002179151	0.005444848	0.020270414	0.005910386	0.001502916	0.000190267
SCJ126	November	0.00038644	0.003800341	0.001400071	0.005070221	0.025216779	0.004438897	0.027187211	0.001080793	0.008411792	0.004437864	0.011925919	0.001816476	0.001816476	0.002662718	0.000496999	0.024103955	0.001862973	0.00019942	0.000436037	0.00093407	0.00107666	0.005794538	0.092199073	0.004030758	0.001527162	0.000943369	0.002233914	0.000461868	0.000655089	0.000203553	0.001142789	0.001197552	0.002449866	0.009554581	0.066533858	0.002521161	0.000901005	0.001014664	0.002972697	0.003428366	0.003293009	0.001709017	0.007291736	0.013300159	0.017172828	0.004520525	0.001453801	0.001244048
SCJ127	November	0.001785639	0.009401754	0.002910727	0.003356183	0.031931616	0.009081192	0.031224577	0.000277196	0.003997653	0.007965818	0.009371571	0.000520392	0.00354179	0.000326459	0.000213708	0.026753366	0.000523515	0.000239034	0.000615451	0.000324031	0.000324031	0.00038058	0.096746126	0.003274655	0.000143975	0.000116915	0.000143628	0.000122466	0.000228626	0.000375029	0.000130445	0.000233136	0.000677551	0.004280747	0.0551255	0.000446497	0.000487434	0.000564799	0.000542249	0.000746589	0.000432619	0.000264359	0.001052927	0.002602655	0.011989144	0.002243585	0.00133949	0.000204341
SCJ128	November	0.001353261	0.010741028	0.002738715	0.002960303	0.025943658	0.009047512	0.023670207	0.000183286	0.000495107	0.005849172	0.010056995	0.001282062	0.000355058	0.000259655	0.000560197	0.018701043	0.000353413	9.61E-05	2.33E-05	1.83E-05	4.58E-05	0.000179996	0.068516288	0.003761827	3.78E-05	0.000168482	8.44E-05	9.21E-05	7.35E-05	0.000446466	4.96E-05	8.81E-05	0.002714277	0.004291711	0.078408561	0.00038584	0.000100807	0.000456335	0.000612833	0.002581277	0.000534819	0.000476074	0.000482653	0.001405897	0.008649453	0.001383809	0.001130028	0.000307121
SCJ129	November	0.001488232	0.009065262	0.001949903	0.002296737	0.041245507	0.007938785	0.037357441	0.000764845	0.00163401	0.00695087	0.010203113	0.002034043	0.002566646	0.000315648	0.000555351	0.035698605	0.000701862	0.000264039	0.000909889	2.81E-05	7.34E-05	0.001033042	0.270622753	0.004347168	0.000915515	0.000498727	2.24E-05	7.67E-05	0.00013098	0.000366035	5.72E-05	0.000307577	0.00260199	0.003725165	0.089397245	0.000327144	0.000288132	0.000502029	0.000369948	0.00229637	0.000376675	0.000259392	0.000346223	0.001044661	0.011179043	0.001406537	0.000722653	0.000360287
SCJ130	November	0.001550547	0.0045285	0.001920277	0.002133641	0.019052499	0.003813731	0.017829923	0.001112237	0.014241139	0.015852037	0.01194656	0.000419413	0.000763234	0.000277069	0.000295662	0.018635524	0.000562062	0.000167643	0.000406306	0.000209402	3.93E-05	0.00035327	0.109950783	0.00387774	0.000218546	0.000427033	0.000116741	4.66E-05	6.28E-05	0.000548346	4.54E-05	6.28E-05	0.001448133	0.002737156	0.072887612	0.000151793	0.000151184	0.000348393	0.000650456	0.001080842	0.000299929	0.000160633	0.000319437	0.000550784	0.005044842	0.000633691	0.001864802	0.000414841
SCJ131	November	0.001790769	0.009109753	0.001953154	0.002816256	0.040978015	0.008064184	0.038319609	0.000931986	0.003519564	0.006383542	0.012048877	0.001743695	0.001211193	0.000454116	0.000334055	0.041272554	0.000475278	0.000186138	0.000155475	0.000404667	0.00010948	0.001654513	0.178867672	0.003621703	0.000407042	0.00048478	0.00013129	0.000197799	0.000175341	0.000244009	9.35E-05	0.000188729	0.003541158	0.003651718	0.055756773	0.000843668	0.00021313	0.000238179	0.000333407	0.003017294	0.001027214	0.000908233	0.000752974	0.00277458	0.012169586	0.002465142	0.001497094	0.000434466
SCJ132	November	0.006181269	0.005615736	0.005497959	0.008388575	0.017889941	0.005203516	0.020259699	0.004415627	0.00358408	0.006304123	0.010168431	0.002934275	0.002057039	0.009783625	0.002191061	0.022384764	0.005943684	0.003486609	0.003547529	0.004797388	0.002938337	0.018573252	0.056393928	0.008654589	0.001634665	0.003241917	0.002494642	0.001009228	0.003415537	0.001850929	0.001772749	0.002944428	0.008909434	0.011521853	0.05121478	0.004410551	0.002394125	0.002294624	0.003329235	0.001231583	0.001465107	0.00158593	0.006481804	0.009718645	0.00937039	0.004664381	0.003878523	0.000783827
SCJ133	November	0.001469108	0.009651452	0.002099001	0.002452691	0.031579012	0.008206205	0.029604736	0.000407316	0.004964671	0.00779202	0.012122219	0.001800142	0.002801199	0.000290182	0.00063146	0.032247227	0.000851266	0.000161721	0.000711477	2.10E-05	1.45E-05	0.000596633	0.206146055	0.004110032	0.000730878	0.000340072	3.93E-05	5.43E-05	0.00029428	0.000559758	2.37E-05	0.000333565	0.000587956	0.003615107	0.084084648	7.88E-05	0.000263189	0.00048902	0.000626519	0.001280032	0.000943092	6.58E-05	0.000327901	0.001072156	0.005624812	0.001350046	0.00093309	5.06E-05
SCJ134	November	0.001090054	0.008767039	0.003107205	0.003412616	0.029781019	0.007510174	0.028532214	0.00070737	0.000580509	0.00158891	0.012278656	0.000769749	0.000713678	0.000376026	0.000332395	0.034772557	0.000733478	0.000297001	7.87E-05	0.000216399	8.50E-05	0.000191692	0.108328319	0.004756041	0.000267563	0.000418254	4.15E-05	0.000134745	0.000240054	0.000185735	0.000136498	0.000100928	0.001139817	0.004753412	0.080701125	0.000277201	0.000135096	0.000823542	0.000663564	0.001278943	0.000799011	0.000304886	0.001181519	0.003654247	0.017612577	0.004207947	0.001724706	0.000313471
SCJ135	November	0.002038407	0.007103191	0.00138069	0.001451117	0.031963765	0.006350576	0.029336475	0.000308566	0.012966746	0.013888665	0.012406314	0.000837366	0.000662691	0.000241123	0.000578736	0.028343134	0.000516466	0.000207103	2.75E-05	0.000146027	5.25E-05	0.0001699	0.068288838	0.004273971	7.48E-05	0.000379988	4.89E-05	0.000143441	7.94E-05	0.000431316	0.000135483	3.24E-05	0.001027957	0.002736312	0.038571778	0.000213868	7.08E-05	0.000656922	0.001245406	0.00144495	0.000821451	0.000337612	0.00143361	0.006492027	0.018486123	0.006481085	0.001496477	0.000127326
SCJ136	November	0.001190691	0.004678369	0.001404913	0.001606327	0.01783003	0.004140455	0.016990264	0.00025615	0.003096444	0.00465235	0.009270996	0.000782469	0.002378281	0.000224198	0.000750923	0.019714752	0.000915937	0.000404447	0.000132659	0.000212874	3.91E-05	0.000177552	0.073136087	0.003649861	0.000247252	0.000284326	6.69E-05	0.000169463	0.000116076	0.000720185	2.44E-05	0.00014223	0.000598042	0.003057212	0.069169005	2.89E-05	0.00016798	0.000469832	0.000922138	0.001146606	0.000473337	9.26E-05	0.00062824	0.00179453	0.006796726	0.001913437	0.001117351	5.93E-05
SCJ137	November	0.002111788	0.006202715	0.00190913	0.00200309	0.02202201	0.005453802	0.02054445	0.000246874	0.00535063	0.009342992	0.01232667	0.001661335	0.000251941	0.000191604	0.000289709	0.018048533	0.000185156	0.000333464	0.000187459	0.000441242	0.000123437	0.000370772	0.038165559	0.003597179	0.000253322	0.000100408	0.000360639	0.000145085	0.000355573	0.000864981	0.000249638	0.000147388	0.002042239	0.005211994	0.054988932	0.000217857	0.000146927	0.000190222	0.000908276	0.002304774	0.002019671	0.000688116	0.002114091	0.005289833	0.018554717	0.004800691	0.001321883	0.000151533
SCJ138	November	0.001137604	0.007907766	0.003572906	0.004230771	0.023352018	0.006620722	0.021367222	0.000721247	0.005783365	0.008115944	0.011772995	0.001064659	0.005767519	0.000295875	0.000595849	0.019615739	0.000611694	0.000437939	5.30E-05	3.06E-05	1.42E-05	0.000237684	0.033783056	0.004527192	0.000207905	0.000388763	0.000100537	0.000146981	0.000396686	0.000996359	2.92E-05	0.000237957	0.001625811	0.005981161	0.086620427	0.00020408	0.000296968	0.000729443	0.001161645	0.001527186	0.000421547	0.000269921	0.000549678	0.002816143	0.014770269	0.003250257	0.00197059	0.000265004
SCJ139	November	0.001646416	0.005308474	0.000770567	0.000885801	0.027475895	0.004508053	0.024777441	0.000629662	0.004343626	0.007150303	0.010438047	0.000710292	0.002343025	0.000245735	0.000576398	0.026474633	0.000501309	0.000180598	0.000205251	0.000168837	1.66E-05	8.62E-05	0.061536099	0.003714077	0.000141583	0.000360291	2.57E-05	1.56E-05	6.74E-05	0.000744218	3.31E-05	0.000215655	0.00095942	0.002185496	0.086118807	3.81E-05	0.000120323	0.000475526	0.000851084	0.000998435	0.000656576	0.000140113	0.001575851	0.004880105	0.013806647	0.005642191	0.001274703	0.000136268
SCJ140	November	0.001065439	0.008811516	0.002438459	0.003015771	0.029480771	0.007809159	0.028864305	0.000585143	0.005392453	0.007196608	0.01048472	0.001068484	0.001566182	0.000216655	0.000367618	0.027262013	0.000546424	8.79E-05	0.00029888	4.74E-05	0.000144437	0.000326723	0.085126358	0.003010115	0.000254505	0.000110938	0.000181416	0.000294964	0.000165319	0.00030497	0.000175325	0.000137476	0.001132002	0.005802705	0.063885011	0.000281478	0.000154443	0.000375449	0.001017583	0.000856615	0.000753508	0.000271472	0.000798753	0.003442556	0.011558425	0.002719937	0.001047602	0.000101802
SCJ141	November	0.001817092	0.003387905	0.00182686	0.002268138	0.017582783	0.004067789	0.01670162	0.000206163	0.003422789	0.007192671	0.012633134	0.000180698	0.001144883	0.000519767	0.000135	0.018161503	0.000540349	0.000327209	0.000230581	0.000469884	0.00063593	0.00121186	0.087856006	0.005466277	0.00094186	0.000276628	0.000331744	0.000538256	0.000184186	0.000994883	0.000122093	0.000122791	0.001597674	0.003703952	0.063060668	0.000815581	0.000140232	0.000883604	0.001016511	0.001958371	0.00119686	0.000410232	0.000419302	0.000781395	0.004322091	0.000741976	0.001655232	5.69E-05
SCJ142	November	0.001183446	0.008057001	0.002023396	0.002230156	0.028818045	0.007055153	0.027785572	0.000215202	0.000506718	0.00157859	0.010968851	0.00043686	0.001170699	0.000342006	0.000590316	0.036320819	0.000490992	0.000295324	0.000432887	9.85E-05	5.66E-05	0.000735329	0.16894723	0.002757732	0.000455897	0.000472948	9.78E-05	9.12E-05	0.000229107	0.000292344	9.68E-05	8.64E-05	0.000487681	0.006489502	0.063907577	0.000130942	0.000137729	0.000535853	0.000481391	0.001486715	0.000554559	0.000273307	0.001923576	0.003989682	0.014327494	0.00447819	0.001649276	6.82E-05
SCJ143	November	0.00160688	0.006762018	0.001321311	0.001388255	0.035222587	0.005807898	0.032943597	0.000596936	0.004235713	0.006917702	0.011074016	0.000827793	0.000548674	0.000111425	0.000303806	0.039289272	0.000765965	0.000265107	0.000392546	0.000977917	-1.87E-05	0.001814829	0.174666853	0.012446926	0.000107644	0.00017103	0.000151681	0.000366302	0.000214621	0.000223073	6.29E-05	0.000188822	0.003852286	0.003316956	0.045821767	0.000583592	0.000263773	0.000701245	0.000774638	0.004075137	0.000936105	0.000817563	0.000878724	0.002293668	0.008730529	0.001702959	0.001414944	0.000199275
SCJ144	November	0.001544378	0.005526567	0.001242479	0.00144142	0.029372666	0.005043956	0.028656682	0.001097999	0.002978484	0.005790096	0.009074642	0.001708099	0.002565299	0.000255315	0.000583657	0.029025308	0.000972649	0.000296386	0.000724086	7.51E-05	7.51E-05	0.000749178	0.209003033	0.003942131	0.000725661	0.00058557	7.87E-05	5.72E-05	2.31E-05	0.000385504	3.62E-05	0.000218857	0.002430722	0.003493952	0.067764726	8.30E-05	0.000244625	0.000574655	0.000502078	0.00218891	0.000467758	0.000119724	0.000344208	0.000878917	0.006900698	0.001012594	0.000707995	0.000198603
SCJ145	November	0.00158072	0.015869187	0.003444627	0.004018422	0.061776887	0.014985111	0.058179718	0.000734131	0.004037351	0.00661312	0.014578704	0.000905973	0.001602247	0.000454657	0.000446863	0.053059728	0.00061722	0.000466162	0.001509089	8.13E-05	0.000254608	0.008818854	0.397892843	0.01334909	0.001067794	0.000242731	0.000528886	0.000249783	0.000431274	0.000635406	0.000314363	6.57E-05	0.000386736	0.005896433	0.035466557	0.000384881	0.000222318	0.000594208	0.000805763	0.003895943	0.002337863	0.000309538	0.001663115	0.002452177	0.007513897	0.001770006	0.001244831	0.00018409
SCJ146	November	0.001152012	0.01199638	0.003806577	0.004147499	0.037468923	0.010008262	0.033563565	0.000484281	0.00034028	0.003408248	0.011328008	0.000602946	0.001252396	0.000253366	0.000103912	0.033481141	0.001036233	0.000272609	0.000138549	0.000885176	0.000175752	0.000356636	0.095527809	0.003916904	0.000153302	0.000216483	0.000185053	0.000209428	0.000126683	0.000123796	0.000169979	0.000127966	0.000666448	0.008892491	0.04907435	0.000135984	0.000109685	0.000509618	0.000456058	0.001129562	0.000982353	0.000432004	0.001035912	0.003458601	0.013913299	0.004099712	0.002098765	0.000368182
SCJ147	November	0.001441262	0.009905304	0.001807499	0.002025336	0.020042603	0.008932119	0.018322783	0.000778494	0.000367872	0.006527202	0.010030015	0.001040714	0.000315591	0.000402725	0.00096311	0.018238916	0.000338736	0.000313957	0.000175086	8.69E-05	0.00010674	0.000231451	0.082546467	0.003197025	0.000123078	0.000266305	4.08E-05	4.14E-05	9.69E-05	0.000868624	6.94E-05	0.000373318	0.006349938	0.005051359	0.091162994	0.000558206	0.000171819	0.000585164	0.000970462	0.005788191	0.00063336	0.000662223	0.000597689	0.001155896	0.007547222	0.001593747	0.001210627	0.000691087
SCJ148	November	0.000589712	0.005582827	0.001312272	0.00544998	0.006081814	0.000460105	0.007497772	0.002968003	0.003256379	0.005751316	0.008498987	0.00309761	0.006269745	0.002488457	0.004555691	0.006434994	0.000884569	0.006771972	0.005022276	0.001069259	0.004092345	0.003402187	0.025921426	0.010226002	0.001620089	0.003706764	0.005485622	0.011807209	0.013142163	0.004711219	0.004312677	0.00381693	0.009017416	0.006817335	0.011104091	0.006710409	0.003522074	0.001937627	0.005424058	0.006451195	0.00491211	0.002802754	0.000968813	0.003019846	0.005660591	0.006933981	0.006830296	0.003421628
SCJ149	November	0.000973719	0.0106402	0.002302213	0.002566585	0.043526082	0.009724136	0.041256614	0.000164329	0.000467675	0.003685348	0.012315029	0.000963273	0.002494064	0.000350756	0.000544817	0.041380363	0.000422072	9.92E-05	0.000607495	6.01E-05	9.14E-05	0.000940773	0.226557208	0.0041478	0.000695284	8.36E-05	4.62E-05	6.83E-05	0.000114106	0.00028406	0.000129575	0.000113303	0.004234183	0.004802102	0.008736555	0.001059098	0.000157298	0.000494192	0.000782672	0.003822557	0.0009018	0.00152155	0.000627785	0.002882386	0.010322792	0.003368744	0.001286909	0.000918675
SCJ150	November	0.001909666	0.002333979	0.00074777	0.001102298	0.01883025	0.002110871	0.015228424	0.000759995	0.00156889	0.003385849	0.010284891	0.001607603	0.001910175	0.00033721	0.000488495	0.012506297	0.000498683	0.001032004	0.000600559	0.000769673	0.000195093	0.001099242	0.050443899	0.00455997	0.000335172	0.001103826	0.000539433	0.00052619	0.000744204	0.000851683	0.00065761	0.001436452	0.003915604	0.001916797	0.007039631	0.001722723	0.000869002	0.000946937	0.001609131	0.003911019	0.000773748	0.001739023	0.001086507	0.001121655	0.00273537	0.000590881	0.00066525	0.000372357
SCJ151	November	0.001148178	0.007726869	0.00270147	0.00153491	0.022807309	0.006882704	0.023015169	0.000661758	0.00072963	0.001418254	0.013383625	0.000865375	0.000480057	0.000700643	0.000964356	0.016951885	0.000528841	0.000562777	0.00038956	0.000519649	0.000351382	0.000816592	0.075445325	0.00328475	0.000152006	0.000662465	0.000185943	0.001076063	0.000349968	0.000994758	0.000581159	0.000657516	0.005633424	0.007395991	0.013175058	0.000813764	0.000663879	0.000627114	0.001218878	0.005110947	0.001167974	0.000992637	0.001379369	0.001385732	0.005779068	0.001410477	0.000684382	0.000633477
SCJ152	November	0.00060102	0.002309782	0.000754933	0.000399416	0.010792349	0.001293088	0.010075352	0.000427055	0.00055658	0.000637331	0.013880368	0.000483959	0.000483959	0.000207566	0.000377196	0.007737931	0.000643292	0.000245502	0.000291026	0.000546283	0.000362563	0.000227618	0.023182361	0.0038061	0.00037286	0.000395622	0.000673641	0.000423803	0.000398874	0.000393454	0.00024767	0.00039508	0.002658254	0.001832326	0.009981054	0.000781489	0.000246586	0.000422177	0.000757101	0.001567313	0.000668222	0.000702364	0.000569045	0.000652505	0.002606227	0.000491005	0.001623134	0.000148494
SCJ153	November	0.003641811	0.010600907	0.001151622	0.000921783	0.025181099	0.009683171	0.023950976	0.000396553	0.001738358	0.001738358	0.014384344	0.001486668	0.001209081	0.000161858	0.00118723	0.01411485	0.000775301	0.000415976	0.000930685	0.002210984	0.002210984	0.002282201	0.049961599	0.003687131	-7.04E-05	0.001406548	0.000687898	0.000722697	0.0035973	0.00213491	0.000653907	0.001310243	0.005246636	0.005928868	0.009413677	0.001192895	0.001217174	0.001333712	0.00190669	0.003301099	0.001311052	0.002054791	0.0012107	0.00107312	0.003269537	0.001402502	0.001746451	0.001028609
SCJ154	November	0.001781681	0.010996633	0.002487151	0.002650289	0.037871828	0.009672428	0.036121773	9.99E-05	0.000169401	0.000604018	0.011427492	0.000961607	0.00078657	0.000248621	0.000502879	0.032639198	0.000311559	0.000340367	0.000120866	8.45E-06	9.27E-05	0.000366043	0.127956603	0.004454201	0.000243611	9.02E-05	0.000108654	1.47E-05	0.000171279	0.000205723	0.000174724	7.83E-05	0.001598189	0.005159359	0.013204476	0.000692319	0.000130886	0.000321579	0.000536696	0.001626371	0.000510707	0.000697329	0.000740227	0.002126118	0.009692781	0.002286438	0.001339548	0.00044088
SCJ155	November	0.001383317	0.010448003	0.001958477	0.002133149	0.036609286	0.009390701	0.03409509	0.000148351	0.000196207	0.000959498	0.010914592	0.000405873	0.001029786	0.000422622	0.000325416	0.021143956	0.000196805	0.000108572	0.000200095	9.36E-05	0.000346353	0.001225394	0.105219695	0.004344063	8.82E-05	0.000293413	0.000278159	0.000113058	0.000224621	0.000184542	8.23E-05	0.000467486	0.009172959	0.009297981	0.017805154	0.002888963	0.000285935	0.000685228	0.000978042	0.009243546	0.003792232	0.002865036	0.000773162	0.001002867	0.006034849	0.001208645	0.000507266	0.000778246
SCJ156	November	0.001982737	0.009859233	0.002012755	0.002172899	0.024556841	0.008481188	0.022291933	6.72E-05	0.000245172	0.000476242	0.009058794	0.001082889	0.001713969	0.000288314	0.000401546	0.020427733	0.000121748	0.000169079	3.13E-05	0.000153721	4.86E-05	7.41E-05	0.039515677	0.005178907	0.000146601	0.000320427	4.64E-05	3.73E-05	5.42E-05	5.38E-05	6.37E-05	3.42E-05	0.001031509	0.001554803	0.008849784	0.000327827	2.92E-05	0.000236655	0.000253968	0.000988227	0.000536697	0.000501094	0.000131242	0.000755481	0.004585664	0.000844279	0.001329876	0.000172849
SCJ157	November	0.001622262	0.009260967	0.002760361	0.002896314	0.02781077	0.008449665	0.026138375	9.48E-05	0.002462454	0.004690218	0.012788784	0.001534063	0.00223915	0.000213956	0.000630143	0.019743983	0.000270207	0.00017385	4.89E-05	8.17E-05	2.53E-05	0.000274116	0.077430483	0.004611365	0.000138502	0.00020308	2.50E-05	3.38E-05	2.14E-05	0.000129326	0.00014632	3.77E-05	0.002409602	0.00375384	0.016041466	0.00058086	8.41E-05	0.000390186	0.000363165	0.00221213	0.000677727	0.00066889	0.000355348	0.000822857	0.00596427	0.000586129	0.001116346	0.000491641
SCJ158	November	0.002314078	0.00242578	0.000630908	0.000638342	0.011653478	0.002292287	0.010719334	0.000105796	0.000236947	0.000484688	0.009272501	0.001723085	0.000254054	0.000108342	0.00035649	0.011322852	0.000280528	4.47E-05	4.03E-05	0.000131049	4.63E-05	0.000137769	0.020710721	0.005296332	0.000103353	0.000324822	4.59E-05	8.14E-05	9.33E-05	0.000168317	8.74E-05	9.45E-05	0.00211226	0.000713692	0.009011422	0.000424305	7.81E-05	0.000166077	0.000199883	0.001887227	0.000792912	0.000466868	0.000184914	0.000724282	0.001650993	0.000952676	0.001122317	8.39E-05
SCJ159	November	0.001815035	0.015264824	0.003829185	0.003960096	0.045921718	0.01372179	0.04342831	5.70E-05	0.001298519	0.0035354	0.011725149	0.001049117	0.000806434	0.000466025	0.00062605	0.035110908	0.000243905	0.00018242	0.000612816	7.96E-05	3.28E-05	0.001137069	0.192655367	0.004464397	0.000680002	0.000170611	5.21E-05	0.000117473	0.000214587	0.000218659	5.54E-05	9.83E-05	0.003008907	0.005138698	0.012632768	0.000802565	0.000142719	0.000343055	0.000470097	0.002908128	0.000731918	0.000813763	0.00030763	0.000977656	0.01239375	0.001151117	0.000760421	0.000477223
SCJ160	November	0.00128275	0.004981546	0.001388657	0.001539103	0.029605208	0.005188409	0.028525362	0.000496868	0.001053122	0.000440451	0.010894471	0.000888819	0.000888819	0.000818545	0.000639396	0.020397316	0.00057704	0.000711649	-6.93E-06	0.000515674	0.000673048	0.001016501	0.08644016	0.004364915	0.000584958	0.000421645	0.001022439	0.001029368	0.000673048	0.000557244	0.000952165	0.000968991	0.002051807	0.005082503	0.017389385	0.000477072	0.000700762	0.000202904	0.001344117	0.002407137	0.001871668	0.000617621	0.000997695	0.001605418	0.007967702	0.000903666	0.00177368	0.000756189
SCJ161	November	0.001302703	0.008044807	0.002706903	0.001394492	0.025758387	0.009769388	0.022018854	0.001035278	0.004630067	0.013662492	0.011533685	0.00110412	0.001262104	0.001050282	0.00230356	0.014661584	0.001166784	0.002468604	0.0020582	0.000907302	0.000883473	0.000887003	0.063699164	0.008381957	0.000847286	0.001791658	0.00166986	0.001463334	0.001943463	0.00149599	0.000678712	0.00083846	0.006396129	0.004180829	0.005518835	0.001372427	0.002223244	0.00127093	0.002590401	0.005165799	0.00149599	0.002315916	0.002000831	0.003934586	0.006348469	0.001231213	0.000849934	0.0018402
SCJ162	November	0.001344556	0.002291205	0.000898191	0.000864406	0.008362522	0.001320326	0.008057438	0.000719371	0.000418723	0.001488908	0.008526326	0.000985211	0.000985211	0.000444318	0.000706404	0.007774535	0.000651802	0.000528608	0.000264816	-2.22E-05	0.000338869	0.00075418	0.018589336	0.003221474	0.000221476	0.000762029	0.000299966	0.000422136	0.001325445	0.000591058	0.000297236	0.000292117	0.004249342	0.00094426	0.007081099	0.001337048	0.000831987	0.001665338	0.000255943	0.004199518	0.000678762	0.001273574	0.000429302	0.000741553	0.000974291	0.001068819	0.000868501	0.001038789
SCJ163	November	0.000433301	0.005234234	0.000641009	0.000612161	0.020578639	0.004777277	0.019596643	0.000229632	0.004712657	0.008590444	0.009485318	0.001178164	0.000616776	0.000325409	0.000929492	0.022588211	0.001271056	0.000703898	0.000616199	0.000638124	0.000824484	0.000484651	0.047623911	0.004200888	0.000795636	0.000239441	0.000340987	0.000561965	0.000324255	0.00019963	0.000405607	0.000272905	0.003460641	0.000767365	0.006579718	0.000778904	0.000271174	0.000438494	0.00048869	0.002973682	0.00107431	0.00043157	0.000412531	0.001269902	0.003810859	0.001387026	0.000724092	0.000565426
SCJ164	November	0.001967118	0.006565076	0.001413743	0.001273093	0.025877883	0.006166514	0.024663091	0.000226291	0.009144531	0.00822652	0.011929854	0.000987841	0.001196345	0.000121216	0.000352448	0.021850429	0.000152178	5.04E-05	4.25E-05	0.000111004	0.000159425	0.000270759	0.052190231	0.004960616	9.42E-05	0.000492438	8.60E-05	4.78E-05	3.36E-05	0.000194999	0.000162389	0.000161731	0.00328435	0.001470727	0.011265474	0.001420331	0.000136038	0.000136038	0.000520437	0.00311142	0.001140019	0.00149082	0.000214762	0.000946667	0.006020924	0.001304385	0.00135577	0.000567869
SCJ165	November	0.001077055	0.004747617	0.001126106	0.001629392	0.028639452	0.004551827	0.027108986	0.000107582	0.016483111	0.020235287	0.010702543	0.000829741	0.000266275	0.000108406	9.60E-05	0.027290763	0.000243193	0.000257619	7.05E-05	7.83E-05	0.000178891	0.00024072	0.072765337	0.004037412	0.000152923	0.000335936	0.000149213	0.000107582	4.78E-05	0.00031409	0.000137672	-1.73E-05	0.000708969	0.003219213	0.017624056	6.35E-05	5.77E-05	0.000330577	0.00050988	0.000610455	0.000300075	0.00019002	0.000966588	0.001914628	0.008963508	0.001745629	0.001196179	0.000108818
SCJ166	November	0.001533572	0.00463139	0.000922996	0.001093371	0.017887825	0.003902411	0.016248746	0.000409135	0.011572613	0.011804339	0.011522009	0.002327418	0.000623276	0.000205544	0.000423789	0.015155766	0.000183661	0.000258689	9.57E-05	9.12E-05	0.000105117	0.000273538	0.058676646	0.004282434	3.83E-05	0.000261815	0.000197338	0.000127781	5.31E-05	0.000169789	6.27E-05	0.000168031	0.002040398	0.002644722	0.013458072	0.000691465	0.000103554	0.000595141	0.00028233	0.002095497	0.000831165	0.000639884	0.000411284	0.000774113	0.002531204	0.000675639	0.001512861	0.000317109
SCJ167	November	0.001316272	0.006998917	0.001123048	0.001483226	0.02404858	0.005476286	0.023832543	0.000284132	0.004258527	0.008593445	0.008249514	0.000659519	0.000252332	0.000285861	0.000399583	0.020751678	0.000760106	0.000167991	0.000215692	0.000520563	0.000205668	0.00035914	0.042998681	0.002572399	0.000371584	0.000347734	0.000175249	0.000193224	0.000346351	0.000705146	0.000374695	0.000445901	0.005366366	0.003394032	0.014145431	0.001034214	3.46E-07	0.000647421	0.000466641	0.004792226	0.000616311	0.000606978	0.000170756	0.000835114	0.002628742	0.000602485	0.000326994	0.000232975
SCJ168	November	0.001955622	0.004803894	0.001643707	0.005577524	0.006308061	0.000812619	0.00741823	0.001801717	0.003246373	0.011821971	0.008005122	0.002573295	0.001138898	0.004028212	0.002255224	0.003880463	0.001822237	0.002879053	0.000872129	0.001688853	0.002236755	0.00208285	0.018025376	0.004192377	0.001075284	0.00609875	0.007422334	0.007496209	0.002435806	0.002140308	0.009053729	0.000414518	0.004171857	0.006786193	0.008503775	0.002193662	0.001459021	0.003057583	0.001290752	0.003260738	0.004325762	0.002885209	0.005657555	0.003714245	0.005735533	0.002682054	0.006878536	0.000884442
SCJ169	November	0.00051094	0.002579781	0.000575241	0.000532285	0.010381292	0.001838051	0.009592603	0.000383939	0.014911718	0.018113432	0.010565924	0.001603792	0.00022332	0.000225187	0.000575508	0.007463463	0.000324974	0.000333512	0.000195571	7.60E-05	0.000137407	0.000208378	0.020997644	0.00392877	0.000255604	0.000310299	9.07E-05	0.00022412	0.000190769	0.000550161	0.000146745	0.000181697	0.001518146	0.000968785	0.013669453	0.000330043	0.000120598	0.000258805	0.001296428	0.001344987	0.000338314	0.000469318	0.000446372	0.000820973	0.002856196	0.000778017	0.001164357	0.000224387
SCJ170	November	0.001355258	0.003098427	0.001711205	0.002242313	0.009967796	0.00278953	0.009391939	0.000859438	0.015613086	0.014664149	0.010019961	0.000803182	0.000611145	0.000124275	0.000580971	0.008136663	0.000250083	0.000182065	3.58E-06	8.57E-05	0.000143964	9.28E-05	0.016700616	0.003905445	0.000160841	0.000200476	9.38E-05	0.000193572	0.000116348	5.17E-05	-1.79E-06	0.000112001	0.000114046	0.002873403	0.017025623	9.46E-05	4.35E-06	0.000710104	0.000244969	0.000325262	0.000344184	0.000193316	0.00055361	0.000659729	0.006857095	0.002440743	0.002809987	3.22E-05
SCJ171	November	0.002243315	0.016431217	0.001724116	0.002113099	0.041545623	0.015369506	0.0384957	0.000300063	0.001013089	0.002386187	0.010360679	0.001736105	0.001049056	0.000481567	0.000546175	0.036362286	0.000261098	0.000333367	2.63E-05	0.000540847	7.56E-05	0.000452926	0.110142908	0.004242516	7.03E-05	4.86E-05	1.47E-05	7.69E-05	0.000153862	0.000301729	0.000158191	0.000296733	0.014454662	0.004180239	0.010605792	0.005390151	0.000542512	0.000610451	0.000539182	0.013909819	0.002840445	0.006595733	0.001252207	0.004186234	0.013483536	0.004996172	0.001538283	0.000620442
SCJ172	November	0.001584834	0.010420233	0.0020856	0.002345856	0.033244902	0.009427132	0.03165674	0.000607043	0.000320827	0.001671808	0.012352075	0.000721972	0.000738169	0.000433538	0.000635664	0.02539861	0.00049655	0.000207894	0.000315059	7.06E-05	5.24E-05	0.000842893	0.187901436	0.004543057	0.000612368	0.000322824	7.14E-05	0.000131348	0.000108717	0.000261144	6.01E-05	9.34E-05	0.000202791	0.005878285	0.016434082	9.01E-05	0.000122917	0.000655411	0.0005072	0.001037697	0.000408689	0.00011138	0.000291318	0.000936301	0.004245083	0.000762797	0.001599921	3.00E-05
SCJ173	November	0.001321181	0.004511647	0.001657646	0.001730557	0.018034388	0.003832758	0.017056198	0.000501861	0.012043257	0.010250287	0.008782718	0.000456186	0.000792084	0.000110642	0.000391787	0.014065455	0.000275754	0.000135608	8.37E-05	3.77E-05	5.87E-05	0.000112912	0.038549998	0.003515867	6.27E-05	0.000175325	2.07E-05	4.88E-05	6.30E-05	0.000228377	4.23E-05	8.45E-05	0.000338735	0.005565868	0.013539196	2.07E-05	8.09E-05	0.000590659	0.000474626	0.000278591	0.000180148	0.000190929	0.000163694	0.000366254	0.00419731	0.000481719	0.001749565	7.69E-05
SCJ174	November	0.002050843	0.00389696	0.000710281	0.000587343	0.018387813	0.003247765	0.017028465	0.000742357	0.003159842	0.006385371	0.013458786	0.000592838	0.000755264	0.000141085	0.000632582	0.017865646	0.000429517	0.000219167	6.33E-05	0.000260317	3.94E-05	0.000148241	0.034839926	0.004991135	5.56E-05	9.61E-05	4.28E-05	4.10E-05	2.19E-05	0.000145174	0.000212522	0.000104536	0.000483446	0.00246298	0.017415426	9.14E-05	0.000126389	0.000409709	0.00024102	0.001522925	0.00084651	8.59E-05	0.000430539	0.001866053	0.004705515	0.002026179	0.001435897	0.000191564
SCJ175	November	0.001643703	0.003598563	0.001062206	0.001104907	0.019636206	0.003174372	0.018612934	0.000584009	0.008854017	0.008535324	0.010385628	0.001500527	0.000266572	0.000215079	0.000306448	0.012563417	0.000151968	0.000197496	5.97E-06	8.63E-05	0.000134699	0.000590917	0.082336802	0.004327005	0.00018996	0.000456532	7.38E-05	0.000103301	0.00015919	7.44E-05	0.000167667	0.000102673	0.000588091	0.001544798	0.010397245	0.000228266	0.000131559	0.000550727	0.000173633	0.000700497	0.000147572	0.000142234	8.67E-05	0.000486046	0.003185675	0.00038463	0.001225791	0.000111778
SCJ176	November	0.001935208	0.003897485	0.000656855	0.000594429	0.021177164	0.003455531	0.019565504	0.000746719	0.01138456	0.011127858	0.010508938	0.00093547	0.000399969	0.000146582	0.000382291	0.018724133	0.000310473	0.000280457	0.000123195	0.000122826	4.92E-05	0.000165549	0.048264362	0.00385863	0.000147502	0.000102018	3.89E-05	2.63E-05	7.97E-05	0.000173283	6.19E-05	0.000104412	0.001026439	0.001183333	0.012378405	0.000246205	9.54E-05	0.000317102	0.000460922	0.000882067	0.000567727	0.000381554	0.000332202	0.001365455	0.004890409	0.001555311	0.001452373	0.000404204
SCJ177	November	0.00126856	0.002814407	0.00121941	0.001351202	0.010797657	0.002276579	0.010236124	0.000761397	0.013454391	0.014870838	0.008988877	0.000492157	0.000821421	0.000171809	0.000386027	0.010228513	0.000262498	0.000289248	3.44E-05	6.11E-05	-1.65E-05	0.000121789	0.033903152	0.003681064	8.87E-05	0.000148539	5.09E-05	0.000108305	3.39E-05	0.000150931	0.000120049	7.37E-05	0.000314476	0.002979474	0.016775091	0.000124833	-5.22E-06	0.000295338	0.000363409	0.000395378	0.000240968	0.00027185	0.000292945	0.000571537	0.005487669	0.000612858	0.001218105	0.00013462
SCJ178	November	0.0005307	0.001959599	0.000365687	0.000834734	0.014981081	0.002567667	0.01519324	0.000442451	0.01078384	0.009769587	0.008977164	0.000639499	0.001017879	0.000585099	0.000398931	0.009401482	0.000324585	0.000497455	0.000117262	0.00027079	0.000450913	0.000510149	0.038204325	0.003053638	0.000192817	0.000753738	0.000298594	0.000701152	0.000433989	0.000494433	0.000305243	0.000577846	0.001416811	0.003594613	0.008117648	0.000728956	0.000327607	0.000553668	0.000687854	0.001248172	0.000395305	0.001032386	0.000209741	0.001373291	0.004704972	0.000606859	0.000856494	7.07E-05
SCJ179	November	0.001342569	0.002300307	0.000702826	0.000900752	0.010909164	0.002066501	0.00999739	0.000732843	0.000366773	0.002343457	0.01087305	0.000325969	0.001479992	7.04E-05	0.00040406	0.010079468	0.000369822	0.000279536	3.75E-05	8.56E-05	6.12E-05	7.41E-05	0.031170582	0.003011576	0.000160874	0.00036865	7.57E-05	0.000151259	4.10E-05	0.00018878	7.15E-05	7.65E-05	0.000317292	0.003764352	0.016452743	9.03E-05	6.45E-05	0.000428684	0.000177055	0.000986114	0.000287978	0.000582757	0.000773648	0.001161293	0.003933903	0.001245482	0.001806429	7.86E-05
SCJ180	November	0.001661	0.003338779	0.000898779	0.000843774	0.01868068	0.002962871	0.017049837	0.000914495	0.007940776	0.012455273	0.010362935	0.000941255	0.000562374	0.000156947	0.000166079	0.015129737	7.84E-05	0.000128276	0.000157159	0.000223208	0.000180733	0.000136771	0.032171291	0.003361291	9.39E-05	0.000245508	0.000247844	0.000165866	0.000182219	0.000296478	0.00016438	8.07E-05	0.001063796	0.006714723	0.020892799	4.52E-05	5.88E-05	0.000344263	0.000264834	0.001071442	0.001071442	0.000297328	0.001306968	0.003173762	0.011069514	0.003051433	0.001601747	0.000338317
SCJ181	November	0.000914655	0.00588711	0.001811259	0.002082016	0.023252531	0.005028382	0.021898748	0.000885656	0.000488842	0.003371292	0.009230882	0.000300348	0.001791433	0.000171627	0.000563707	0.018064358	0.000342663	0.000334081	3.52E-05	2.75E-05	1.30E-05	8.34E-05	0.057035282	0.003913397	0.000112741	0.000110078	4.35E-05	0.000116292	9.79E-05	0.00037758	2.72E-05	0.000114517	0.002168421	0.004075259	0.013112321	0.000507188	4.79E-05	0.000475526	0.00060395	0.002104505	0.000499199	0.00093596	0.000272828	0.001149015	0.007319902	0.001242522	0.001917786	0.000304786
SCJ182	November	0.001169991	0.001895451	0.000370676	0.001614989	0.014571364	0.002352602	0.014085231	0.000495949	0.001290589	0.004350889	0.007364445	0.00046837	0.004462606	0.00063244	0.000785759	0.008427393	0.000725927	0.000675912	0.000323465	0.00041368	0.001184481	0.000625429	0.041892964	0.002287161	0.000237457	0.000494079	0.000441259	0.001223746	0.001215332	0.00077828	0.000826893	0.001938455	0.000698816	0.002117482	0.014985044	0.000761452	0.000565129	0.000792303	0.000905422	0.002705516	0.000374416	0.00070723	0.00059598	0.001173263	0.004066688	0.001119975	0.001050795	0.000279526
SCJ183	November	0.001888502	0.004066128	0.001127144	0.001275429	0.013100142	0.003404867	0.012435377	0.001154523	0.009898756	0.011903127	0.012611918	0.001319235	0.001282	0.000221661	0.000795747	0.010499126	0.000588103	0.00024006	3.15E-05	7.18E-05	3.99E-05	4.58E-05	0.016628544	0.004781708	1.14E-05	0.000497643	8.85E-05	0.000107545	3.99E-05	0.000356367	0.000116745	8.76E-07	0.001912815	0.002200624	0.020967149	0.000479025	8.37E-05	0.00033512	0.000739893	0.001741969	0.000704848	0.000802318	0.000319569	0.001126267	0.005320311	0.00158558	0.001605074	0.000184426
SCJ184	November	0.00133999	0.002684222	0.000715588	0.000837405	0.010737122	0.002034608	0.010131334	0.00079735	0.004595127	0.007413418	0.009694724	0.000512481	0.001469112	0.000123702	0.000646315	0.00898055	0.000416347	0.00039302	-1.81E-05	3.98E-05	9.92E-05	0.000130771	0.023219977	0.004028924	2.97E-05	0.000399382	7.00E-05	7.23E-05	9.61E-05	0.000305604	9.42E-05	0.000125823	0.000209705	0.003160888	0.01323096	0.000131949	0.000109329	0.000286047	0.000462293	0.000476195	0.00022502	8.11E-05	0.000140903	0.00050824	0.002376026	0.000909977	0.001632634	6.88E-05
SCJ185	November	0.001298279	0.001716687	0.00195912	0.001875813	0.013304791	0.00263868	0.013449876	0.001382523	0.000599062	0.003428693	0.008623683	0.000956627	0.001336657	0.000948203	0.000553196	0.009705739	0.00038471	0.000676753	0.000414663	0.001130729	-2.71E-05	0.000772228	0.033866654	0.002397184	0.000340716	0.000496098	0.00071513	0.001188763	0.000401559	0.00076006	0.000765676	0.000920122	0.000481122	0.011201522	0.031723136	0.001113881	0.000515755	0.000819966	0.000976284	0.001200932	0.000269578	0.000453977	0.001441493	0.001285175	0.00487861	0.001712007	0.000687049	0.000127301
SCJ186	November	0.001761005	0.003296787	0.000812669	0.000803074	0.008578202	0.002937496	0.008177598	0.000618897	0.010370126	0.01081684	0.009324504	0.000914752	0.001069343	0.000299853	0.000747901	0.007213803	0.000154858	0.000160188	5.60E-06	3.28E-05	2.96E-05	7.22E-05	0.013292962	0.003628891	9.41E-05	0.000286793	6.37E-05	3.15E-05	1.97E-05	0.000139132	3.09E-05	7.65E-05	0.002095241	0.001188219	0.013071204	0.000409933	4.50E-05	7.01E-05	0.000263338	0.002144551	0.000657811	0.000735107	4.29E-05	0.00045711	0.001949713	0.00076336	0.001220736	0.000659677
SCJ187	November	0.003251181	0.004674416	0.000562549	0.001057646	0.020547197	0.002422872	0.019463919	0.00040606	0.00185088	0.004660926	0.009135685	0.001003684	0.001958803	0.000269808	0.001782079	0.015557105	0.000368287	0.000468116	0.000437088	0.000287345	0.001069787	0.001869767	0.060304694	0.004380326	0.000458673	0.000465418	0.0009821	0.002057283	0.000608416	0.001188502	0.000804027	0.000809423	0.00204784	0.001258652	0.013712971	0.001118352	0.001199295	0.000932185	0.00121953	0.002235356	0.000735226	0.001193899	0.000957817	0.001686297	0.003476471	0.001021222	0.0011224	0.000492399
SCJ188	November	0.001487781	0.003041647	0.001181268	0.001320395	0.020242427	0.002853826	0.019338107	0.000383467	0.005228102	0.010493594	0.010218385	0.000406944	0.000221298	0.000123475	0.000249558	0.01118792	0.000241297	0.000309991	0.000467377	0.000314338	0.000209994	0.000358685	0.057307821	0.004501602	0.000165212	0.000446073	0.000186516	0.000549114	0.000409118	0.000109127	0.000361293	0.000549114	0.000539984	0.003782494	0.010928798	0.000508245	0.000195211	0.000609547	0.000256079	0.000298687	0.000318251	0.000512593	0.000604764	0.000389553	0.002364711	0.000365206	0.001179529	0.000335642
SCJ189	November	0.001432757	0.00395788	0.003323819	0.00185769	0.023785104	0.005381739	0.024081	0.002149136	0.003897811	0.00516816	0.012378666	0.002921134	0.004242652	0.004939008	0.00120138	0.017391092	0.001886612	0.00471653	0.000545071	0.001475028	0.000627387	0.004809971	0.05784201	0.003619714	0.003891137	0.00155957	0.003121364	0.005016875	0.001572918	0.002344916	0.002843267	0.002162484	0.00225815	0.008024775	0.007926885	0.004120289	0.003619714	0.004445107	0.002218104	0.001236977	0.002022323	0.001717529	0.003517374	0.003989027	0.010781275	0.003524049	0.005094742	0.001808745
SCJ190	November	0.001278699	0.00208306	0.000819064	0.000949354	0.008037505	0.001676582	0.007363661	0.000701893	0.007117104	0.0110188	0.007861976	0.00037843	0.002060893	0.000193852	0.000286141	0.005139905	0.00013685	4.43E-05	3.62E-05	2.83E-05	1.36E-05	0.000151779	0.021744672	0.002836527	6.90E-05	0.000124409	6.81E-05	0.000129385	0.000206293	0.000352417	9.43E-05	0.000102242	0.000240675	0.002316045	0.013700607	4.16E-05	0.000101789	2.71E-05	0.000312606	0.000877197	0.000877197	8.37E-05	0.000242937	0.00092583	0.002792418	0.000534733	0.001461694	3.26E-05
SCJ191	November	0.00180711	0.002843777	0.000849388	0.000905572	0.01605452	0.002872301	0.015328449	0.000427575	0.005729909	0.0098227	0.010832573	0.001006991	0.000474539	0.000103724	0.000517181	0.015946762	0.000319529	2.54E-05	0.000108046	0.000171722	0.000143197	0.00018728	0.058710026	0.003939798	8.21E-05	9.83E-05	0.000119571	0.000197653	0.000210618	0.000165383	7.03E-05	0.000136859	0.002646125	0.001999576	0.010272461	0.000456964	4.81E-05	0.000113232	0.000187568	0.002581585	0.000689479	0.000533316	0.000322986	0.000646837	0.002542976	0.00056184	0.001086513	0.000408559
SCJ192	November	0.001237301	0.005689228	0.000937108	0.001018711	0.019648341	0.004689077	0.017838641	0.000652529	0.009546956	0.012219821	0.009693665	0.000843132	0.001314191	0.000205922	0.000489618	0.018222499	0.000206217	6.48E-05	0.000151422	-1.18E-06	3.09E-05	9.96E-05	0.052443596	0.003368405	0.000127854	0.000453677	7.87E-05	4.45E-05	3.09E-05	4.95E-05	6.27E-05	8.28E-05	0.000695835	0.002634568	0.015197298	0.000134336	0.000169982	0.000360879	7.66E-05	0.000584477	0.00041862	0.000170276	0.000111946	0.000613642	0.005210216	0.000635148	0.001349837	0.000255709
SCJ193	November	0.001857138	0.001624476	0.002400568	0.001740807	0.015486117	0.001838026	0.013653908	0.001584591	0.007191734	0.004539393	0.007021392	0.001563818	0.001392645	0.000499391	0.001458289	0.008650854	0.002476183	0.00117411	0.001474908	0.000607413	0.000299136	0.000638157	0.030310811	0.001764904	1.41E-05	0.001185743	0.000344838	0.001706738	0.003857196	0.002403061	0.000989642	0.000713772	0.001248063	0.004255213	0.006081606	0.002919071	0.001631123	0.001218149	0.002251	0.001255541	0.001365225	0.002494464	0.000664747	0.00203745	0.003538948	0.002374809	0.001253048	0.000320741
SCJ194	November	0.001031571	0.00340214	0.000791021	0.001185534	0.011473301	0.003868268	0.010823016	0.000357582	0.012004807	0.01210487	0.010167242	0.000541488	0.000229571	0.000151217	0.000153713	0.008636604	0.000126513	0.000165441	0.00011229	0.000133999	2.35E-05	0.00013375	0.029279512	0.003490475	0.000139739	7.96E-05	0.000182908	-2.50E-07	0.000157705	0.000309671	0.000110294	0.00025702	0.001769941	0.00321499	0.016421799	0.000669997	2.92E-05	0.000264006	0.000484095	0.0019526	0.000751595	0.000402248	0.000185653	0.000606117	0.00300089	0.000451905	0.001140119	0.00033712
SCJ195	November	0.001326432	0.00359955	0.001102336	0.00118212	0.010897814	0.002824389	0.009970301	0.000419948	0.011258593	0.021767383	0.008367614	0.0011145	0.00177751	0.000262235	0.000292541	0.006504136	0.000364078	6.82E-05	2.68E-06	7.98E-05	1.61E-05	6.91E-05	0.01910854	0.003415862	5.26E-05	0.000403042	5.92E-05	1.65E-05	5.17E-05	0.000168845	2.58E-05	9.13E-05	0.000347585	0.00457716	0.019692591	5.83E-05	0.000123077	0.000458087	0.000176679	0.000244712	0.00033336	4.84E-05	0.000193996	0.000422009	0.003253202	0.000783201	0.001454251	0.000135035
SCJ196	November	0.001199914	0.009326415	0.001910843	0.002194571	0.041313569	0.008743733	0.038829414	0.000182417	0.012265002	0.010644914	0.012057404	0.000902131	0.000941074	0.000167777	0.000407877	0.037640334	0.000243321	0.000233365	0.000412562	0.000179782	0.000179782	0.001005198	0.218644279	0.004348735	0.000405242	1.17E-06	4.98E-05	3.37E-05	5.91E-05	0.000279043	3.34E-05	0.000215211	0.001667523	0.004375087	0.013289819	0.000441549	1.61E-05	0.0004395	0.000661446	0.001359492	0.000683699	0.000460875	0.000512701	0.002740945	0.009643229	0.002559113	0.001500917	0.000448284
SCJ197	November	0.00123194	0.010784713	0.001291863	0.001349044	0.021294095	0.008351382	0.019203459	0.000410451	0.012413788	0.011987083	0.009125677	0.000860654	0.000538717	0.000348178	0.000697531	0.014010551	0.000200526	0.000270631	0.000203071	6.19E-05	8.30E-05	0.000128658	0.066939321	0.003209584	9.56E-05	9.16E-05	5.17E-05	6.60E-05	6.25E-05	0.000141582	4.95E-05	4.37E-05	0.004993166	0.004248832	0.01526834	0.000981675	0.000133162	9.73E-05	0.000474878	0.004886245	0.000702819	0.000894336	0.000323896	0.000793878	0.004457191	0.000646617	0.001229198	0.00076235
SCJ198	November	0.002104626	0.003406474	0.001900379	0.000752159	0.026355774	0.005026237	0.025726162	0.002123274	0.004575119	0.004174618	0.015410833	0.001005247	0.001293856	0.000867603	0.00199451	0.021879226	0.00095907	0.001153548	0.000150077	0.000875595	0.001716558	0.000922661	0.070306041	0.003396706	0.001342698	0.00076548	0.001507871	0.001475902	0.002077097	0.000864939	0.001459918	0.001015904	0.000920885	0.001840881	0.011500847	0.001623315	0.00103988	0.000495519	0.00031525	0.004209251	0.002908291	0.001641075	0.001705013	0.001460806	0.005593686	0.001634859	0.000654476	0.00166594
SCJ199	November	0.0012792	0.005579626	0.002371749	0.002576704	0.021550331	0.004846972	0.020075599	0.000397043	0.012768808	0.012922117	0.009272798	0.000288314	0.000513202	0.000164362	0.000484752	0.023359406	0.000250621	0.000254427	0.000132106	4.17E-05	-3.99E-06	0.000104018	0.049030941	0.003611988	3.24E-05	0.000107642	2.86E-05	5.89E-05	0.000296831	0.000357538	1.47E-05	6.31E-05	0.000716345	0.0047946	0.017557429	7.23E-05	7.48E-05	0.000472973	0.000485295	0.000617401	0.000194082	0.000148959	0.000258232	0.001118643	0.008568414	0.001324323	0.00114347	0.000152221
SCJ200	November	0.001864016	0.005837141	0.002071803	0.002498224	0.019903802	0.004563954	0.018339538	0.000422516	0.006701694	0.010444041	0.013785995	0.001099236	0.000776926	0.000216897	0.000565668	0.014238443	0.000622062	0.000191737	3.47E-05	4.60E-05	1.08E-05	0.000298451	0.020162343	0.005874448	3.12E-05	0.000352675	8.11E-05	7.68E-05	2.99E-05	0.000179157	0.000131874	4.86E-05	0.001063231	0.002362012	0.016626049	0.00059907	9.76E-05	0.000542243	0.00052923	0.000974737	0.000661103	0.000694072	0.000474571	0.001283598	0.008028238	0.001515679	0.002033629	0.000192171
SCJ201	November	0.001426199	0.004333208	0.001628741	0.001987316	0.014382913	0.003758587	0.013290084	0.000288961	0.013392406	0.016159585	0.01073865	0.000308165	0.00200352	0.00014553	0.000313266	0.011614233	0.000396083	0.000187539	9.00E-06	9.72E-05	0.000127527	0.000123926	0.031786859	0.002942716	0.000175237	0.000282359	0.000103222	8.04E-05	0.000103822	0.000210044	9.81E-05	0.00014313	0.000473799	0.005498652	0.021261254	0.000117925	0.000155433	0.000545814	0.000121525	0.001253363	0.000509507	0.000397583	0.000630732	0.001148641	0.004933334	0.001280668	0.001824682	0.000130227
SCJ202	November	0.001297765	0.006459574	0.003734196	0.004345979	0.018148734	0.005939112	0.017303296	0.000241503	0.015187204	0.016871302	0.010321477	0.000390614	0.000431637	0.000115936	0.000278245	0.012840311	0.000437701	0.000401672	9.35E-05	6.14E-05	4.82E-05	0.000123427	0.032408096	0.003887231	0.000150895	0.000331397	0.000183	0.000211895	0.000167661	0.000282883	0.000110941	0.000127351	0.000277532	0.007433789	0.020197404	0.000195842	0.000165877	0.000740204	0.000168731	0.000275392	0.000134842	0.000363859	0.000566836	0.000979566	0.010559056	0.002420735	0.002858793	0.000154819
SCJ203	November	0.000990056	0.00696732	0.002454905	0.002706344	0.024671117	0.006353207	0.023770403	0.000225123	0.000276649	0.002584273	0.00832204	0.000132243	0.000487398	0.000352059	0.000287043	0.018594559	8.74E-05	6.04E-05	5.90E-05	9.31E-05	5.51E-05	0.000195048	0.065017267	0.003404933	0.000113225	8.89E-05	0.000204778	9.18E-05	6.44E-05	0.000153031	3.01E-05	0.000136887	0.000184433	0.007435258	0.015995912	5.86E-05	6.30E-05	0.000519685	0.000400489	0.000252987	0.000191731	8.27E-05	8.03E-05	0.000726675	0.006630962	0.000679571	0.001785063	5.71E-05
SCJ204	November	0.001781126	0.005539043	0.001208885	0.001342113	0.015095084	0.004561218	0.01330265	0.000769871	0.01008035	0.010786803	0.009988172	0.001003389	0.002475289	0.000316109	0.000579124	0.011515378	0.000168624	0.00011258	3.27E-05	8.16E-05	4.47E-05	6.24E-05	0.023375871	0.00360994	3.24E-05	0.000257853	4.72E-05	4.62E-05	1.70E-05	0.00011258	4.47E-05	2.85E-05	0.002325837	0.001959092	0.01539669	0.000355193	0.000313897	0.000170837	0.000195172	0.002227268	0.000362076	0.000512019	0.00021754	0.000616979	0.00500613	0.000738408	0.001033132	0.000631236
SCJ205	November	0.000789888	0.008367307	0.002529337	0.00366399	0.033058792	0.007442637	0.031504172	0.000275653	0.006749929	0.008092977	0.010566972	0.000258177	0.000248909	0.000341852	0.000221105	0.026339579	0.000198597	0.000138224	0.000125778	0.000112009	4.58E-05	0.000320139	0.059177002	0.003703974	3.71E-06	3.63E-05	0.0002407	0.000195949	0.000151464	0.000353239	0.000139548	0.000363566	0.002758915	0.005891459	0.012305096	0.000189594	0.000599764	0.000757053	0.000489609	0.002395615	0.000563222	0.000287039	0.001121149	0.002313263	0.010989587	0.001354699	0.001778639	0.00040964
SCJ206	November	0.000896234	0.005282466	0.000730406	0.001598791	0.036935486	0.003967229	0.037778554	0.001164598	0.0086079	0.007357223	0.008997787	0.000332923	0.000724076	0.000244312	0.00166335	0.029433955	0.001281058	0.000579767	0.000736735	0.00155322	0.000870917	0.001060797	0.095089446	0.003739373	0.001379796	0.000173424	0.001000035	0.000396217	0.000646858	0.000556982	0.001431696	0.000720279	0.001778544	0.015606882	0.010063648	0.000560779	0.000465839	0.001293717	0.002240586	0.001141813	0.000426597	0.00099877	0.002824151	0.006912903	0.021226069	0.003393791	0.000296213	0.001181055
SCJ207	November	0.004267774	0.005195414	0.003064693	0.003058361	0.033415597	0.003346467	0.031940238	0.008492808	0.011084182	0.010319592	0.009013615	0.006976291	0.003446196	0.005733635	0.006574209	0.019904672	0.00428677	0.00264678	0.003101102	0.004312098	0.00156084	0.003974919	0.097691824	0.010373414	0.008388329	0.002585043	0.011031943	0.006420658	0.004519472	0.002505893	0.010338588	0.002784501	0.002298519	0.006794246	0.008461148	0.005369544	0.005288811	0.010381329	0.007954587	0.003792874	0.004356422	0.006229114	0.005284062	0.010617197	0.015690719	0.008006826	0.000964048	0.001518099
SCJ208	November	0.001217581	0.013477655	0.001730754	0.002211288	0.024695063	0.012359029	0.023589345	0.000500711	0.010547569	0.011162664	0.008597541	0.000933919	0.000404574	0.000421784	0.000661532	0.019332041	0.000229956	0.000266156	0.000200878	2.46E-05	4.47E-05	0.000246869	0.101287962	0.003089275	0.000122841	0.000158299	4.70E-05	7.91E-05	5.74E-05	0.000304581	6.81E-05	2.57E-05	0.006392781	0.004758757	0.011646611	0.000988366	6.81E-05	0.000359473	0.00050353	0.006187452	0.001003351	0.001172034	0.000277283	0.000786895	0.007366608	0.000824281	0.000950238	0.000956469
SCJ209	November	0.000489379	0.007193106	0.003213728	0.002892591	0.02839934	0.006751544	0.028720477	0.00045455	0.00198172	0.003319986	0.008631137	0.001551964	0.000280404	0.000452189	-2.07E-05	0.022442964	0.001882545	0.001522447	0.000243214	0.000911461	0.001125749	0.00112752	0.062867219	0.003786343	0.000820551	0.001185372	0.001576167	0.001034839	0.000670019	0.00292683	0.000426805	0.001173565	0.001227285	0.009239762	0.013153025	0.000597999	0.000507089	0.000435069	0.001402021	0.000889619	0.001120436	0.001293992	0.00107203	0.002007694	0.008951684	0.00129163	0.001106859	0.000534244
SCJ210	November	0.000816889	0.004217338	0.001903469	0.00259294	0.025375163	0.004310362	0.021962207	0.002874356	0.003590405	0.002844651	0.011946909	0.003722514	0.002991613	0.002023071	0.002045741	0.015250425	0.002234915	0.001482908	0.000615989	0.00536411	0.001836242	0.00648743	0.060581922	0.004822383	0.001224161	0.001596257	0.002352172	0.003091672	0.00166192	0.00151574	0.003065876	0.001180386	0.003012719	0.004061777	0.00905301	0.002722704	0.001985549	0.00168928	0.002864976	0.004265022	0.001916759	0.001345327	0.003873384	0.008459691	0.010496051	0.004161055	0.001262465	0.002425653
SCJ211	November	0.001444751	0.011202825	0.002319077	0.002598782	0.042319417	0.009504552	0.039764152	0.000756955	0.0001329	0.001702788	0.010845655	0.000630736	0.000731314	0.000278802	0.000311305	0.032351338	0.000524018	6.54E-05	0.000811668	1.10E-05	1.53E-05	0.001051106	0.246650853	0.003972569	0.00070495	0.000405202	3.03E-05	0.000103467	8.63E-05	0.000178404	8.41E-05	1.35E-05	0.000170459	0.006346901	0.01942821	5.27E-05	0.00012026	0.000583968	0.000438066	0.000961181	0.000575842	0.000107982	0.000322139	0.001291446	0.006661818	0.001550927	0.00121669	6.54E-05
SCJ212	November	0.001824567	0.005293331	0.001582722	0.00144585	0.01175123	0.004337551	0.011186925	0.001013197	0.00047847	0.000118313	0.011949578	0.000618822	0.000539367	0.00015833	0.000343339	0.008938985	0.000280703	0.000233725	-1.16E-05	0.000138611	4.47E-05	0.000122952	0.023496661	0.003420048	0.000146151	0.000178049	0.000202987	0.000207627	0.000143251	0.000251704	0.000424534	0.000114253	0.002357554	0.00499755	0.02061192	0.000569525	8.12E-05	0.000169929	0.000613022	0.002242141	0.000567785	0.001010297	0.000110193	0.000909384	0.00450806	0.00096796	0.001220244	0.000228506
SCJ213	November	0.001852771	0.007686102	0.002055879	0.002587883	0.024552875	0.006223317	0.023731199	0.000920412	0.000529975	0.000894037	0.009355376	0.000847825	0.000501346	0.000126914	0.000176057	0.023163804	0.000237147	0.00034986	1.71E-05	0.000298914	4.28E-05	0.000105048	0.046243749	0.003541206	0.000180115	0.000416361	2.30E-05	4.89E-05	6.92E-05	0.000292602	0.000104823	7.08E-05	0.00088502	0.006095501	0.025820216	9.87E-05	2.64E-05	0.000361357	0.000502698	0.001220002	0.000798231	0.000148555	0.001183708	0.002888149	0.010009786	0.003142654	0.001483749	0.000209871
SCJ214	November	0.002213838	0.005407311	0.001124209	0.001510836	0.026237326	0.005009731	0.024729149	0.000658566	0.000247373	0.002096802	0.010660346	0.00092581	0.00024706	0.000316531	0.000610687	0.022805243	0.00039492	0.000137064	8.51E-05	6.01E-05	6.63E-05	0.000130336	0.05265005	0.004479937	0.000180405	8.53E-05	4.02E-05	5.40E-05	8.61E-05	0.000407594	4.80E-05	9.43E-05	0.001008737	0.002074271	0.012466434	7.59E-05	0.000205909	0.00055655	0.000642763	0.000895299	0.000490365	0.000123921	0.000726941	0.002606881	0.008582633	0.002887738	0.001478135	0.000219678
SCJ215	November	0.002350389	0.004764903	0.003437344	0.003397067	0.015489247	0.004635062	0.015199356	0.000790176	0.008471468	0.014887738	0.008132822	0.001084836	0.000639666	2.17E-05	0.000271871	0.010088917	0.000458948	0.000822504	0.000385814	0.000207746	0.000908358	0.00029519	0.043428928	0.002596292	0.000318508	0.000379454	0.000270281	0.000844762	0.000525194	0.000333877	0.000594089	0.000342356	0.000517774	0.007508524	0.027368911	0.000130901	6.68E-05	0.000506645	0.000391113	0.000541093	0.0002883	0.000392173	3.50E-05	0.000995272	0.004605914	0.00043245	0.001652427	0.000591969
SCJ216	November	0.002207295	0.004471634	0.000852098	0.00175926	0.015161089	0.002950058	0.015110383	0.00089607	0.003408789	0.005872783	0.012638862	0.000268187	0.000375145	0.00019609	0.000154099	0.013313489	0.000256303	0.000141026	0.000311366	0.000307405	0.000669874	2.02E-05	0.023338617	0.003562095	0.000909935	0.000246003	0.00032642	0.000232138	0.000286806	0.000202824	0.000486064	0.000211935	0.000488045	0.002557483	0.016626412	0.000171133	-6.85E-05	0.000200051	0.00032642	0.000907162	0.000541128	0.000161229	0.000727314	0.001365496	0.005605784	0.001096913	0.001528706	0.000431793
SCJ217	November	0.001120133	0.009860632	0.003610366	0.002945534	0.039200436	0.007897643	0.03741127	0.000549301	0.008751002	0.007802592	0.009922074	0.000466853	0.000352372	0.000393333	0.000233689	0.021792433	0.00041959	0.000387556	0.000439021	0.000172247	0.00012761	0.001695165	0.119934525	0.005277699	0.00021951	0.00043587	0.00067271	0.000570832	0.00065433	0.000479982	0.000250494	0.000368651	0.000618095	0.006806394	0.01626424	0.000549826	0.000150716	0.001035059	0.000376528	0.000478931	0.000390182	0.0002715	0.000661157	0.001732451	0.007447595	0.000978869	0.00112906	0.000198504
SCJ218	November	0.001875012	0.01280119	0.004258696	0.004165608	0.045579725	0.012184089	0.043621387	0.000443476	9.69E-05	0.000431274	0.012426745	0.001050118	0.001315785	0.000259043	0.000604899	0.039237876	0.000230803	0.000233592	0.000344461	0.000458119	0.000124466	0.000818618	0.169367443	0.003612308	0.000177809	0.000120631	0.000143642	5.26E-05	8.72E-05	0.000546675	0.00012342	6.66E-05	0.002963132	0.00694605	0.014825073	0.001003748	0.000195938	0.000648828	0.001061275	0.003069469	0.000876842	0.00125024	0.000964003	0.004762487	0.015917725	0.005075222	0.001701735	0.000455679
SCJ219	November	0.002808143	0.019860043	0.004969204	0.005725752	0.063592393	0.01964376	0.063896071	0.001632272	0.003560277	0.004564888	0.006524673	0.00046876	0.000677097	0.000415792	0.000524375	0.059014263	0.000437862	0.000587936	-2.56E-05	0.000463463	0.000556155	0.000733595	0.136702987	0.003752724	1.41E-05	0.00049436	0.000859834	0.000387543	0.001292399	0.001020501	0.000665621	0.001159981	0.004666408	0.007571658	0.015333115	0.000606474	0.000143894	0.00147955	0.000667386	0.004209125	0.000835999	0.000373419	0.000918098	0.001793822	0.01241021	0.001203238	0.000455518	0.00084924
SCJ220	November	0.000978008	0.012043622	0.002007531	0.000846878	0.037837893	0.013600786	0.035582153	0.001578237	0.005886779	0.006383978	0.010552805	0.000669697	0.001131773	0.000971763	0.000903077	0.029952949	0.0019045	0.001988798	0.000505005	0.001501745	0.000331726	0.001901378	0.075266006	0.004041599	0.001478329	0.000560423	0.000559642	0.000563545	0.000796144	0.000963958	0.001363591	0.000326263	0.01417916	0.004741737	0.006871812	0.00700138	0.000973325	0.000470661	0.001720294	0.014508545	0.005435631	0.004830718	0.00317911	0.003177549	0.008410242	0.001799128	0.001148944	0.000680625
SCJ221	November	0.001205029	0.005967979	0.002274387	0.00232774	0.02848014	0.006128802	0.02765697	0.00041006	0.000543444	0.004895572	0.00890395	0.000548017	0.000307164	3.28E-05	0.000397103	0.02763944	0.000502286	0.000456554	-7.62E-06	0.00011814	0.000242378	0.000468749	0.068587548	0.003163105	0.000457316	0.000225609	0.00030564	0.000259908	0.000384908	0.000387957	0.000176067	0.000782011	0.000699694	0.005459595	0.017578479	0.000215701	0.000143292	0.000948931	0.00037881	0.002176826	0.001230943	0.000444359	0.001030486	0.002719508	0.00999846	0.001972558	0.001616613	0.000379573
SCJ222	November	0.001352915	0.006282637	0.000860657	0.001000395	0.034577925	0.006913044	0.033382215	0.000455735	0.000805079	0.004867793	0.014309613	0.00075903	0.000544659	0.000238983	0.000804285	0.027344119	0.000832074	0.000235013	0.000456529	0.001088525	0.001088525	0.000759824	0.109929075	0.003234609	0.000429535	0.000340611	0.000358078	0.000681221	0.000543071	0.000730447	0.000471615	0.000529574	0.004763784	0.006038096	0.024028526	0.000893209	0.000500991	0.000685191	0.000714568	0.004183396	0.001260815	0.001622862	0.001484713	0.002011111	0.011692707	0.001642711	0.001055972	0.000196109
SCJ223	November	0.00222907	0.011423835	0.003727085	0.004148883	0.047531579	0.010237492	0.045017991	0.000762132	0.00057175	0.000877387	0.014678435	0.000693039	0.000932601	0.000317706	0.000429642	0.038562497	0.00030081	0.000115859	0.000460115	0.000223571	0.000239562	0.005181955	0.151743943	0.006784062	0.000660152	0.000244087	0.000406108	0.000273354	0.000705711	0.000783856	0.001100355	0.000285422	0.004692272	0.006916213	0.02980009	0.000567224	-6.79E-05	0.000579293	0.00117337	0.003943415	0.001363148	0.00126841	0.002906722	0.005920554	0.017570977	0.002845776	0.002202821	0.000429944
SCJ224	November	0.001447955	0.011732578	0.002978291	0.002736056	0.040928448	0.010346546	0.041350177	0.000205954	0.000699154	0.011518986	0.009560919	0.000736798	0.000676512	0.000162581	0.000195861	0.021602565	0.000642141	0.00022996	0.000236234	3.57E-05	7.91E-05	0.001440589	0.146142202	0.005791818	0.000321343	0.000132847	0.000276606	0.000236507	0.000156034	0.000201044	0.000145941	6.30E-05	0.000325708	0.003045669	0.009929182	0.000137212	0.000111843	0.000169128	0.000129574	0.000366626	0.000289427	0.000307158	0.000396905	0.000866918	0.009966826	0.000521024	0.001145161	0.000114571
SCJ225	November	0.002437742	0.003489515	0.001917409	0.00175454	0.013725389	0.003092919	0.013059108	0.000577444	0.000282376	0.001538263	0.007789671	0.000431496	0.000457407	0.000547302	-2.01E-05	0.007778037	0.00043414	0.000258052	0.000209931	-1.59E-06	0.000162869	0.000437313	0.0324849	0.002207188	-6.50E-05	0.000239015	0.000647773	0.000458994	0.000362224	0.000522449	0.000490721	0.000155466	0.000393952	0.005577195	0.024916794	0.000364339	-7.30E-05	0.000323622	0.000602826	0.000988846	0.000508171	0.000760406	0.000614459	0.000631381	0.003701561	0.000484376	0.000454234	0.000224738
SCJ226	November	0.003782643	0.019202803	0.003552411	0.00175552	0.032101201	0.015710649	0.032221714	0.001448844	0.010709394	0.010734576	0.013605283	0.00127527	0.001376896	0.000971292	0.0010981	0.018374507	0.001634109	0.000918231	0.000311173	0.000403806	0.000403806	0.001786997	0.058562614	0.005469813	0.000455068	0.000586373	0.000132204	0.001518993	0.000902942	0.001068421	0.000921828	0.000957802	0.006080468	0.007884553	0.01768381	0.003691809	0.001554067	0.001622417	0.00171505	0.005179325	0.003554209	0.00207119	0.001651196	0.003159397	0.009618489	0.002489385	0.001652096	0.000875062
SCJ227	November	0.004364845	0.005005077	0.001718606	0.002515376	0.012894927	0.002307487	0.012190092	0.001599339	0.000917694	0.004448497	0.009312773	0.001039446	0.000907755	0.002129415	0.000940885	0.007033446	0.000304794	0.001485869	0.000817477	0.001039446	2.48E-05	0.001248992	0.029241146	0.001749251	0.001455224	0.001280465	0.000859717	0.000715603	0.000313904	0.00117445	0.000454706	0.000777721	0.000925148	0.008261732	0.013138431	0.001363289	0.000101046	0.001294545	0.001105705	0.001625014	0.001625014	0.000945854	0.000742106	0.001688789	0.002560102	0.001263072	0.000989751	0.000376023
SCJ228	November	0.001465155	0.004974493	0.004313823	0.005152849	0.018458567	0.005208742	0.020466953	0.002044811	0.001586362	0.00219051	0.013239148	0.000892407	0.000796321	0.001257911	0.001252258	0.011032937	0.001001053	0.000832746	0.000234877	0.000152607	0.000432701	0.001159313	0.03849219	0.005189902	0.000599753	0.001345832	0.000425165	0.00149216	0.001266703	0.000482942	0.001132936	0.000568352	0.000919411	0.006845973	0.021571	0.001293079	0.000187776	0.001635347	0.001037478	0.000868542	0.001635347	0.002085632	0.000543231	0.001482739	0.00710597	0.001158056	0.001291823	0.000525647
SCJ229	November	0.001733724	0.005248967	0.002931879	0.002597312	0.021100627	0.00429961	0.020077939	0.000672407	0.000286117	0.001146432	0.011227304	0.000911384	0.000439324	0.000386945	2.42E-05	0.013575819	0.000244214	0.000390219	0.000280224	0.000242905	0.000153861	0.000986678	0.0347393	0.003540778	0.000308378	0.000530986	0.000347007	0.000719548	0.000265166	0.00025338	0.00055652	0.00018267	0.000684192	0.007537248	0.023930368	0.000310997	0.00061741	0.000342424	0.000406587	0.000450454	0.000128982	0.000639016	0.000727405	0.001685274	0.010537873	0.001882348	0.002848729	1.96E-06
SCJ230	November	0.001970596	0.004668945	0.001051413	0.001033075	0.024950156	0.004515158	0.023665488	0.000167943	0.009759999	0.010580732	0.009560527	0.000388328	0.00110836	0.000146065	0.000110353	0.023438025	0.000274436	0.000300496	0.000141883	0.000196899	0.000220385	0.000647964	0.098043335	0.003773892	0.000171804	0.000499968	0.000179204	0.000268644	0.0001451	0.000386398	0.000193038	3.35E-05	0.001473523	0.002464451	0.01555339	0.000393154	8.69E-06	0.000221672	0.000304035	0.001113186	0.000584905	0.000287948	0.000375781	0.00133904	0.010138997	0.001555564	0.001313302	0.000343608
SCJ231	November	0.001789317	0.014534965	0.002989816	0.003305146	0.027711982	0.012359573	0.026716383	0.000893364	0.000593132	0.003010522	0.013577758	0.000291605	0.000511172	0.00030584	0.000518505	0.017215921	0.000396859	0.000239841	0.000109136	0.000172979	0.000175136	0.000273919	0.048443557	0.004832191	0.000223449	0.0003878	0.000102666	0.000120783	0.000361918	0.000443447	0.000120352	0.00015443	0.002639113	0.006911388	0.021390707	0.001093951	0.000344232	0.000188077	0.000541368	0.002649897	0.000549564	0.001131048	0.000678111	0.001301439	0.006876878	0.000905874	0.001128892	0.000654818
SCJ232	November	0.001973668	0.004268279	0.002108308	0.002469256	0.010372613	0.0035681	0.009890054	0.000456728	0.000252138	0.00184817	0.008595763	0.001655695	0.000943173	0.000106981	0.000348604	0.007478175	0.000288484	0.000245051	0.000112696	4.39E-05	1.65E-05	0.000141499	0.023751445	0.003135603	2.10E-05	0.000440498	2.77E-05	8.57E-05	4.66E-05	7.11E-05	4.91E-05	0.000113382	0.000337403	0.004853247	0.017980171	0.000114982	6.13E-05	0.000146528	0.000178759	0.000767842	0.000363691	6.15E-05	0.000256024	0.000524163	0.003779548	0.000832305	0.002030587	0.000171673
SCJ233	November	0.001829593	0.007117747	0.002161733	0.002333372	0.027182857	0.005749061	0.024531991	0.000739191	0.008130492	0.013499964	0.010455625	0.001322	0.000434971	0.000301779	0.000347855	0.014974684	0.000136701	0.000107255	0.000161112	4.38E-05	1.08E-05	0.000339158	0.080530027	0.00499919	0.000239379	0.000593489	3.98E-05	3.95E-05	9.64E-05	8.57E-05	8.33E-05	4.29E-05	0.00034938	0.004896207	0.014588993	7.46E-05	1.01E-05	0.000402321	0.000152873	0.000296287	0.000260586	0.00012892	0.000254178	0.00083302	0.007912472	0.000805711	0.00174385	0.000228547
SCJ234	November	0.002035497	0.007597146	0.001836193	0.001762486	0.037055841	0.007131906	0.03495666	0.000302494	0.000382098	0.004757356	0.013033198	0.000291291	0.001398078	0.000221711	0.000291291	0.035444307	0.000363229	0.000213456	9.32E-05	0.000284215	0.000202842	0.00051713	0.19339112	0.004282092	0.000441653	0.000268294	0.000261808	0.000157439	0.000136801	0.00055074	0.00015508	0.00027478	0.002742497	0.006432573	0.024270889	0.000665723	0.000297777	0.000381508	0.000472905	0.002349785	0.000350257	0.000715254	0.001021287	0.002287871	0.015470252	0.002360988	0.000915738	0.000200484
SCJ235	November	0.001499668	0.011583866	0.004078062	0.004247235	0.053329273	0.011544559	0.049475116	0.000492094	0.000608027	0.001486731	0.015717656	0.000520953	0.000386112	0.000557275	0.000393078	0.04210465	0.000504036	0.00010847	0.000511997	0.000384122	0.000384122	0.001452399	0.191209178	0.006512162	0.000291574	8.01E-05	0.000855816	0.000991652	0.000317448	0.000401537	8.01E-05	0.000448806	0.006711687	0.009000994	0.016208258	0.001956933	0.000556778	0.000357253	0.001100619	0.006786819	0.001122014	0.002230595	0.002259454	0.004897058	0.017898992	0.004201957	0.001107585	0.000511002
SCJ236	November	0.00171086	0.006158416	0.001364938	0.001623605	0.010647506	0.005455721	0.00908357	0.000663173	0.000495792	0.002247722	0.010020134	0.000832415	0.000946018	0.000198999	0.000446507	0.007187195	0.000149404	0.000420625	7.75E-05	0.000100274	4.59E-05	0.000128946	0.019076117	0.003675118	0.000216202	0.000494397	6.43E-05	2.28E-05	0.000108333	0.000106783	4.34E-05	4.29E-05	0.000958727	0.002904542	0.014720622	0.00027432	6.12E-05	0.000265176	0.000309502	0.000885264	0.00032376	0.000429614	0.000132511	0.00036917	0.00458642	0.001626859	0.002041285	0.000322055
SCJ237	November	0.001216765	0.004118377	0.001982737	0.00251998	0.010976714	0.003595091	0.010059505	0.000764514	0.013121728	0.014415777	0.009358944	0.001519446	0.001240096	0.000295182	0.00052037	0.007032279	3.23E-05	0.000262893	0.000110615	7.50E-06	0.000166443	0.000294557	0.020512724	0.003797781	0.00024102	0.000523286	2.21E-05	6.44E-05	9.96E-05	3.17E-05	0.000114156	4.79E-06	6.94E-05	0.002702047	0.015951471	6.42E-05	5.52E-05	0.000266226	0.000208731	0.000282891	0.000311638	0.000335178	0.000809718	0.000316638	0.006765637	0.002271669	0.003475518	0.000106032
SCJ238	November	0.001234174	0.008892255	0.002962141	0.003194153	0.030670531	0.007221677	0.027919533	0.0005854	0.000382697	0.002809615	0.012393149	0.001751444	0.001162361	0.000324234	0.000842117	0.026228854	0.000164802	0.000411545	0.000165876	4.05E-05	8.39E-05	0.000196566	0.081148925	0.004892198	0.000354463	0.000744678	6.83E-05	7.46E-05	8.26E-05	0.000137335	6.60E-05	5.22E-05	0.000891681	0.005099658	0.016651918	0.000249965	0.000135494	0.000694041	0.000404179	0.000946308	0.0004496	0.000415841	0.000520339	0.001852413	0.011555789	0.002283292	0.002489371	0.000711687
SCJ239	November	0.0034725	0.029141416	0.00404994	0.012136241	0.074521897	0.028495369	0.080158367	0.000533131	0.005599308	0.005599308	0.009932966	0.002386942	0.003371734	0.001146304	0.000107198	0.058794523	0.001983877	0.003679035	0.000479532	0.001897404	0.001897404	0.030011863	0.205249128	0.019096249	0.000939769	0.002715682	0.001315677	0.002356926	0.001331399	0.002489137	0.001125579	0.001624407	0.024917815	0.005117632	0.024591218	0.007177977	0.00132854	0.001985307	0.007150106	0.022858184	0.010290292	0.007958379	0.006927849	0.014734006	0.032876193	0.006127437	0.002517009	0.002957235
SCJ240	November	0.002094904	0.024966511	0.001685971	0.001904458	0.070481892	0.021502267	0.068225168	0.003170397	0.002433734	0.002477548	0.007857934	0.001413155	0.001160785	0.001561539	0.00194243	0.056033131	0.003602113	0.002034148	0.001704665	0.002170849	0.000521681	0.022752433	0.273845305	0.030224802	-1.34E-05	0.002559919	0.001921984	0.001532914	0.002535383	0.002316896	0.000952229	0.001948272	0.027388561	0.00501001	0.018861146	0.007788416	0.000632093	0.001540508	0.013882098	0.025383623	0.011055204	0.007339174	0.004731352	0.01082737	0.023227963	0.003921081	0.001273533	0.00166494
SCJ241	November	0.001367307	0.014433788	0.002864773	0.003169289	0.03636911	0.012210192	0.035231553	0.001908174	0.007328181	0.0113628	0.010489864	0.002576616	0.000805345	0.00044271	0.000548042	0.02968842	0.000333073	0.000160581	0.000451033	0.000100596	6.74E-05	0.000371819	0.131227917	0.004804231	0.000233768	0.000617068	3.62E-05	0.000133172	4.69E-05	0.000252711	3.01E-06	1.91E-05	0.001534346	0.002057849	0.029501721	0.000401668	0.000233194	0.000220853	0.000886425	0.001538364	0.000575739	0.000438405	0.000289591	0.000879393	0.013136367	0.00119051	0.001008403	0.000477869
SCJ242	November	0.001354576	0.016695103	0.002860803	0.002376771	0.040282976	0.015604911	0.037408304	0.001486992	0.000398142	0.001608223	0.012825973	0.000130626	0.000248279	0.000620474	8.86E-05	0.025770493	0.000623159	0.000731417	0.000156573	0.000243358	0.000127495	0.000306882	0.090147742	0.004955296	0.000537267	1.88E-05	0.000201755	0.00015031	0.000201308	0.000830729	9.39E-06	0.000186992	0.00809122	0.006497312	0.036644231	0.002916275	0.000538162	0.000381142	0.00081373	0.007058736	0.001931657	0.00308761	0.000489401	0.000944356	0.004447554	0.000782863	0.000793152	0.000373537
SCJ243	November	0.000257823	0.012251985	0.003564767	0.003104624	0.070820429	0.01417447	0.066519791	0.000978028	0.011425696	0.010949887	0.011120874	0.000460591	0.000926553	0.000687529	0.000393897	0.050070118	0.00100578	0.000605617	0.000736766	4.57E-05	0.000228281	0.002336077	0.251458426	0.015517748	0.000671415	0.000261852	0.000788689	0.000467305	0.000615016	0.001105149	0.000862545	0.000698719	0.004407169	0.013709403	0.02880416	0.001112759	-3.76E-05	0.000683501	0.000730052	0.005241515	0.001299412	0.002441266	0.00238621	0.004458197	0.019530573	0.003176242	0.000871049	0.000551456
SCJ244	November	0.003422469	0.014841323	0.00245898	0.002790767	0.060508565	0.015996038	0.058948514	0.001330415	0.009620178	0.00808546	0.010683366	0.000563057	0.000603917	0.001205382	0.000733036	0.046839119	0.001608266	0.001649944	0.002167237	0.001714503	0.001043575	0.003251672	0.148633055	0.006859648	0.001461986	0.000137291	0.000874413	0.000426583	0.001725127	0.001125296	0.001765987	0.000429852	0.007128509	0.005939471	0.021172236	0.001073812	0.000602283	0.002490851	0.002709863	0.006931562	0.001222544	0.000698713	0.001858332	0.004104838	0.013797747	0.001719407	0.000907919	0.002670637
SCJ245	November	0.001118871	0.025436682	0.003171272	0.003736796	0.040082904	0.02269417	0.038798498	0.001619359	0.000114684	0.002143265	0.008534251	0.000767727	0.001672619	0.000882812	0.000771474	0.026116757	0.000223747	0.000292932	0.000437191	1.89E-05	3.81E-05	0.000449636	0.156356354	0.003387793	0.000498748	7.33E-05	1.00E-04	0.000151752	0.000238334	0.000256132	1.30E-05	0.000120706	0.006416011	0.005326446	0.027978464	0.001148311	9.78E-05	0.000281692	0.000337628	0.005937737	0.001004722	0.001295781	0.00020421	0.000815902	0.01603648	0.000873177	0.001000574	0.000795963
SCJ246	November	0.003071361	0.014931167	0.004759017	0.003479027	0.078246788	0.014071678	0.07887061	0.000946772	0.000849733	0.006268512	0.007752336	0.003326537	0.002804889	0.001224539	0.000580694	0.049292719	0.001609101	0.002485019	0.000722401	0.00073113	0.001780588	0.006960108	0.25735404	0.038168664	0.001644015	0.000908264	0.001151118	0.001205542	0.000681327	0.001169602	0.001181411	0.003362991	0.005702709	0.016614202	0.024287469	0.00196183	0.003233606	0.003285462	0.001753376	0.005069645	0.001062808	0.002527121	0.005307878	0.008590773	0.023395122	0.006897982	0.000441553	0.001332361
SCJ247	November	0.001953562	0.016153815	0.003666409	0.003972088	0.053294499	0.014635087	0.052459247	0.001420315	0.000332554	0.003777389	0.009652962	0.001290194	0.000597824	0.000446241	0.000199726	0.02991034	0.000259276	9.13E-05	0.000292338	8.80E-05	8.80E-05	0.001553724	0.207038507	0.012697766	0.000391911	4.76E-05	0.000134375	0.000142882	0.000162797	0.000224667	3.07E-05	0.000107887	0.000772415	0.003868648	0.025178985	0.000426327	0.00026701	0.000104213	9.03E-05	0.000799677	0.00058139	0.000332941	0.000243615	0.000698364	0.007933348	0.000509272	0.000565342	0.000207653
SCJ248	November	0.001177567	0.007816135	0.001673443	0.002169478	0.019984909	0.006668477	0.017927428	0.001772396	0.008127152	0.014605201	0.009398103	0.001136204	0.001585945	0.000352061	0.000728303	0.014055076	0.00014127	0.00015352	9.74E-05	5.36E-05	9.47E-05	0.000201087	0.041813485	0.003841012	2.85E-05	0.000650191	7.08E-05	4.65E-05	5.39E-05	6.97E-05	4.23E-05	8.67E-05	0.000140474	0.002416701	0.026449913	9.93E-05	6.36E-06	0.000157179	0.000250563	0.000625692	0.000274585	0.000149224	0.00053008	0.000602465	0.006340757	0.000893277	0.002025822	0.000124407
SCJ249	November	0.001080046	0.005513109	0.000977165	0.001201255	0.023138732	0.004256874	0.021904155	0.001548636	0.00021326	0.000685598	0.013793187	0.000679767	0.000543147	0.000178689	0.000197849	0.019015563	1.42E-05	0.000413608	6.04E-05	0.000145367	8.83E-05	0.000293233	0.051064989	0.004662151	0.000178272	0.000238252	0.00016536	0.000289484	0.000460675	0.000331553	0.000207845	0.000290734	0.000610624	0.002107194	0.038914156	0.000505243	-6.66E-06	0.000286985	0.000331969	0.001100039	0.001141692	0.000481085	0.000392782	0.001469913	0.004680478	0.001192508	0.001828956	0.000235752
SCJ250	November	0.001270043	0.005765164	0.001011503	0.001815988	0.032189322	0.006790944	0.031433255	0.001112064	0.000528253	0.000896045	0.011772107	0.000635642	0.000635642	0.000620744	0.000878353	0.027078733	0.000898528	0.000467731	0.00021664	0.000497837	0.000497837	0.014961802	0.124563849	0.00692937	0.000941049	0.001269733	0.000547497	0.000664197	0.000693061	0.000995053	0.001453783	0.000452212	0.000968361	0.00537037	0.034757342	0.000702372	0.000631918	0.000765067	0.000833039	0.001691218	0.000911253	0.000915598	0.003104032	0.005649084	0.006856743	0.001479234	0.003248976	0.000534151
SCJ251	November	0.001699751	0.009651398	0.001933442	0.002136179	0.031776838	0.008361945	0.029976187	0.002820502	0.002299655	0.006088151	0.008989051	0.001876895	0.001638515	0.000260758	0.000146995	0.021755341	0.000410299	8.36E-05	0.000480647	4.14E-05	-2.28E-06	0.000478101	0.137986699	0.004401263	0.000399043	0.000430398	6.14E-05	7.46E-05	9.88E-05	6.41E-05	4.45E-05	4.94E-05	0.001664376	0.001514031	0.022359131	0.000328426	9.13E-05	0.000307389	0.000150077	0.001580628	0.000555551	0.000344104	0.000115237	0.000541482	0.007300689	0.000580877	0.000754805	0.00045224
SCJ252	November	0.001217137	0.009488779	0.002310604	0.002696683	0.038056283	0.00820237	0.034247543	0.00219887	0.001424364	0.004286202	0.013515116	0.001776394	0.000837711	0.000262604	0.000647118	0.037749454	0.000751612	0.000147348	0.000603872	0.000685471	7.71E-05	0.000605438	0.18521914	0.005016289	0.000452219	0.000621092	0.000135803	6.48E-05	0.000139716	0.000851213	4.58E-05	6.61E-05	0.010040209	0.004831174	0.032923955	0.001809856	0.000295674	0.000551625	0.001219877	0.009603057	0.00177796	0.003264354	0.000666686	0.003342627	0.013571864	0.003734968	0.001582866	0.001334937
SCJ253	November	0.002056466	0.002599459	0.000781746	0.001089854	0.00809002	0.002295343	0.006973846	0.002079917	0.00188894	0.022293305	0.009308607	0.002774844	0.001308025	0.000224906	0.000466528	0.008135301	0.000371227	0.0001079	8.44E-05	0.000142827	1.75E-06	0.000276923	0.035538834	0.003394927	0.000123742	0.000488482	8.78E-05	7.48E-06	4.00E-05	0.000115884	3.87E-05	6.24E-05	0.001265489	0.00192	0.029745404	0.000211809	3.70E-05	0.000311476	0.000233015	0.001179168	0.000675218	0.000181372	0.00020657	0.0008158	0.003658877	0.000711143	0.001281705	0.000258462
SCJ254	November	0.001263748	0.010306397	0.002803432	0.00302763	0.037573508	0.00913343	0.03600029	0.002754089	0.001133205	0.004416172	0.012073871	0.001032604	0.002984036	0.00013677	0.000796669	0.035578722	0.000372466	0.000135094	0.000114973	7.57E-05	3.31E-05	0.000273301	0.118933393	0.007488593	5.41E-05	0.000358333	0.000144914	0.000340129	0.000320967	0.000210545	0.000163358	0.000245037	0.001109732	0.004468628	0.033327641	0.000317135	0.000114255	0.000114973	0.000794274	0.001118115	0.001050089	0.00026372	0.001158116	0.003284403	0.01704407	0.00352465	0.001883406	0.000145633
SCJ255	November	0.001289954	0.010129334	0.001266227	0.000970371	0.022327243	0.006885565	0.020150204	0.000734557	0.000777652	0.002791511	0.014910492	0.000540386	0.001190205	0.00094277	0.00057525	0.016077455	0.000488575	0.000355415	0.000441122	0.000306025	0.000643524	0.002519865	0.081771169	0.004661557	0.000670156	0.000722452	0.000740368	0.000919528	0.000175771	0.000690009	0.000700178	0.000352026	0.005688096	0.004541471	0.025619919	0.001184395	0.00034331	0.000928244	0.000649819	0.005034888	0.001553368	0.001151468	0.001130647	0.001841961	0.005457609	0.000730199	0.000610598	0.000613987
SCJ256	November	0.001927657	0.009179109	0.0012103	0.001463309	0.019483819	0.007426298	0.019252871	0.002129736	0.002249296	0.006897404	0.011926796	0.000862516	0.000168037	0.000176479	0.000726071	0.016464605	0.000361129	0.000241025	0.000154692	6.73E-05	6.73E-05	0.000151968	0.068452777	0.003866751	0.000248923	0.00041233	3.51E-05	0.00011847	9.83E-05	0.000547685	1.17E-05	0.000191186	0.006541722	0.002184205	0.025768993	0.001128869	8.09E-05	7.46E-05	0.000707279	0.006281361	0.000809681	0.001619635	0.00010104	0.000898738	0.005732041	0.000942041	0.001454866	0.000703467
SCJ257	November	0.001936451	0.010012528	0.001407262	0.001806312	0.036229806	0.008792048	0.034610815	0.002451346	0.001230056	0.002971635	0.01057341	0.001191621	0.000457309	0.000208089	0.000555487	0.034176027	0.000386104	0.000197704	0.000603497	2.08E-05	6.37E-05	0.001358982	0.259991827	0.00464484	0.00062049	0.000356704	9.25E-05	0.000118677	4.52E-05	0.00021645	7.46E-05	5.22E-05	0.008514236	0.001883586	0.024101463	0.001641513	0.000133916	0.000296826	0.000727299	0.00798235	0.001496809	0.001815347	0.00060107	0.001922696	0.013002235	0.00153875	0.000768566	0.000734311
SCJ258	November	0.001339475	0.008370914	0.000857957	0.000697486	0.021365888	0.006627251	0.018933774	0.002199153	0.001142114	0.002730576	0.009487322	0.000212204	0.000256408	0.000527659	8.81E-05	0.018677903	0.000427311	0.000157889	0.00019435	4.67E-05	0.00036407	0.000110458	0.086162115	0.003968843	0.000107016	4.35E-05	0.000146273	0.000157244	0.000275015	0.000534327	0.000107661	0.000117879	0.004614059	0.00159825	0.023341437	0.000831068	0.000148747	0.000317714	0.000737174	0.00441089	0.000823002	0.00135819	0.00013939	0.000897859	0.006343524	0.001076291	0.000717276	0.00051002
SCJ259	November	0.00275238	0.003949119	0.002456211	0.003920769	0.022682554	0.004883469	0.022909355	0.002263792	0.003251222	0.003365226	0.009449657	0.002090072	0.001021813	0.002401923	0.001892223	0.020856079	0.003633648	0.000660499	0.000688849	0.000667737	0.002485164	0.00345269	0.080173696	0.012205053	0.00154237	0.002454401	0.001728758	0.001583991	0.002771079	0.002875432	0.002863368	0.001720313	0.002572628	0.003026231	0.016138489	0.002572025	0.002049657	0.001308934	0.00212747	0.00328862	0.001894636	0.003338686	0.003215634	0.006471079	0.010213302	0.00464581	0.000730469	0.001486273
SCJ260	November	0.001042467	0.021787618	0.005900434	0.006007581	0.090961547	0.018317641	0.086767103	0.003085625	0.000308661	0.003514703	0.016107866	0.002025464	0.001039518	0.000307678	0.000959896	0.07107701	0.000669912	0.00099086	0.00150595	0.000688589	0.000976607	0.006323614	0.446653783	0.039260374	0.001150105	0.000775092	0.000384351	0.000683182	0.001233169	0.000862579	0.000546546	0.000886171	0.01421265	0.009038649	0.031581208	0.005117478	0.000590781	0.000785905	0.001850982	0.013166742	0.004951352	0.0040814	0.004514901	0.00780204	0.029038689	0.006029698	0.000612407	0.000842428
SCJ261	November	0.001581764	0.004698926	0.002074527	0.002295324	0.021268289	0.004759144	0.021012719	0.001505149	0.000325682	0.008491766	0.009987303	0.001122642	0.017328157	0.00020553	0.000139093	0.011184299	0.000177542	0.000444703	-4.55E-05	0.000127502	9.27E-05	0.00064571	0.055453324	0.004694403	0.000121565	0.000455163	0.000177542	0.000302783	0.000213446	0.000226168	0.000279035	0.000363	0.000320876	0.004104387	0.026044395	9.50E-05	0.000155491	0.000271119	0.000354519	0.000350278	0.000459121	0.000256984	0.000246241	0.000586341	0.006268251	0.000442724	0.001162504	7.44E-05
SCJ262	November	0.0012716	0.007188651	0.003587223	0.003316746	0.01950131	0.00599811	0.019499917	0.002501696	0.004943504	0.006226525	0.01185945	0.000620062	6.57E-05	0.000360171	0.000569086	0.017574271	0.000142341	6.99E-05	0.000251256	9.14E-05	0.00016769	0.000387191	0.048327226	0.004356868	0.00022535	0.00017911	0.00014262	0.00028329	0.000105572	0.000247356	6.69E-05	0.0001156	0.000871875	0.004341269	0.038110967	0.000308638	8.77E-05	0.000630647	0.000445965	0.000935664	0.000950149	0.000361006	0.000379112	0.001608373	0.011181171	0.001354053	0.002111442	0.000288861
SCJ263	November	0.001811805	0.008259441	0.00152706	0.00126436	0.035431001	0.006693344	0.031798206	0.001373206	0.008422021	0.009237678	0.011980415	0.000314597	0.000314597	0.000401858	0.000377057	0.031419311	0.000158447	0.000288419	0.000501059	0.000285204	0.000203914	0.001562423	0.182656092	0.010492393	0.000736204	0.000235144	0.000317353	0.000401399	0.000372924	0.00032562	0.000129054	0.000536882	0.004943999	0.00367964	0.030329932	0.001570231	3.49E-05	0.000226418	0.000288419	0.004306079	0.002137424	0.001750263	0.001154595	0.001528897	0.01177099	0.001166536	0.000529534	0.000239737
SCJ264	November	0.002361074	0.003702455	0.001630223	0.001155366	0.010218706	0.003465027	0.009910227	0.003707454	0.007844064	0.010059825	0.010545393	0.002994812	0.00029384	0.000187443	0.000375601	0.010545036	0.000465574	0.000184587	0.000282772	8.82E-05	9.25E-05	0.000101755	0.045222797	0.003945239	0.000136744	0.000144956	8.50E-05	0.000125319	9.39E-05	0.000212079	6.50E-05	0.000126748	0.000911511	0.001839446	0.032626237	0.000148884	7.32E-05	0.000438082	0.000168164	0.000964709	0.000701931	0.000253852	0.000363105	0.000781193	0.003925602	0.000683365	0.000869381	0.000187086
SCJ265	November	0.002256582	0.005464348	0.000674503	0.002436837	0.014996552	0.002622422	0.016083414	0.001759426	0.000589706	0.004330001	0.010058917	0.002365607	0.000746218	0.001298128	0.001944527	0.015729202	0.002627752	0.001027745	0.001106243	0.00143865	0.000592129	0.003273182	0.080173336	0.064954856	0.000985104	0.000670627	0.000969598	0.002672331	0.001491951	0.00215967	0.000547549	0.001632472	0.004566949	0.001547675	0.029846284	0.001417329	0.001262755	0.002779903	0.001393101	0.004778216	0.004778216	0.00090806	0.003239263	0.003241201	0.00662244	0.002755675	0.001578686	0.000832469
SCJ266	November	0.000923879	0.007270421	0.001757674	0.001031321	0.038889406	0.007297656	0.038588629	0.000869111	0.000878688	0.000664103	0.011363681	0.001186647	0.001432656	0.000991516	0.000796984	0.028511256	0.000663804	0.000222066	0.000218475	0.000431562	0.000459695	0.005608217	0.180860294	0.138459729	7.21E-05	0.000649139	0.000381882	0.000900535	0.000681162	0.000859833	0.000658118	0.000670987	0.005306842	0.002925467	0.028973644	0.002236224	0.001363821	0.000828408	0.001188144	0.004705288	0.003357927	0.001484132	0.002213778	0.002660304	0.010408078	0.004957881	0.000454308	0.000574619
SCJ267	November	0.002505455	0.017293293	0.003462689	0.003826307	0.072447921	0.015704329	0.068333787	0.003305852	0.001977553	0.005868259	0.013891937	0.000555502	0.000576969	0.000626911	0.000841139	0.061213457	0.00055375	0.000739063	0.000371503	0.000429331	9.20E-05	0.002787149	0.446063491	0.012900094	0.000754835	0.000357046	0.000597997	0.000199771	0.000491541	0.000746511	0.000268989	0.000168228	0.008843351	0.004606551	0.039797706	0.002231209	0.000263294	0.000274684	0.001921039	0.008108668	0.002142276	0.003571336	0.001670888	0.004804569	0.028879546	0.002777949	0.000752644	0.000933577
SCJ268	November	0.001586056	0.011168293	0.002676978	0.002929476	0.040116941	0.009760379	0.039052161	0.003103547	0.002070075	0.004899522	0.010248468	0.002095591	0.000800229	0.00036411	0.000306034	0.02881919	0.000299616	0.000141042	0.000582952	4.82E-05	3.33E-05	0.000620365	0.196179065	0.005106937	0.000514858	0.000493099	8.80E-05	0.0001556	4.76E-05	7.50E-05	5.42E-05	5.15E-05	0.002033288	0.003238954	0.031994276	0.000577317	4.37E-05	0.000435962	0.000453651	0.002197342	0.000637584	0.000547574	0.000348926	0.001433273	0.011742636	0.001769989	0.000582639	0.000576691
SCJ269	November	0.002004108	0.0127497	0.004405633	0.003803124	0.057223447	0.013230941	0.055150408	0.001327987	0.007191811	0.007739856	0.014763168	0.001152256	0.000786751	0.000350187	0.000556555	0.051471104	0.000576553	0.00067995	0.000397843	0.000257428	0.000234025	0.013244982	0.296739857	0.015347806	-1.79E-05	0.000677397	0.000514005	0.001335646	0.001013117	0.000207644	0.000543364	0.000728883	0.015372911	0.004742204	0.025010925	0.002946592	0.000519536	0.000513154	0.010270733	0.013152649	0.005194086	0.003475914	0.002761924	0.011174922	0.01703832	0.002715545	0.000658675	0.001571374
SCJ270	November	0.001420999	0.011420503	0.001903129	0.002218345	0.035392825	0.009857981	0.031609217	0.001323332	0.001917266	0.003034734	0.013390281	0.002124429	0.002598047	0.000306416	0.000484005	0.029499214	0.00057518	0.000261118	0.00067602	9.28E-05	0.000126808	0.000673856	0.222821703	0.004709204	0.000808166	0.000399899	3.81E-05	0.000108775	4.66E-05	0.000209904	7.17E-05	3.48E-05	0.000645436	0.002479463	0.013286411	6.54E-05	7.54E-05	0.000575757	0.000362246	0.001285102	0.000815523	0.000131136	0.000163307	0.001091067	0.007484119	0.000726368	0.001153822	0.000118296
SCJ271	November	0.001865152	0.01344068	0.002210276	0.002364907	0.043012759	0.012008349	0.040208788	0.001810995	0.002448828	0.003180312	0.012791811	0.002443456	0.00210051	0.00043587	0.000489737	0.037961633	0.000821648	0.000242618	0.001152834	0.000228534	0.000119494	0.001306884	0.302392421	0.00499755	0.001063831	0.000332057	5.10E-05	0.000190639	0.000150275	0.000548975	6.53E-05	2.48E-05	0.002144358	0.002375506	0.013976297	0.000182943	9.10E-05	0.000340333	0.00050324	0.001862248	0.00093911	0.000200512	0.000186428	0.001178969	0.008301131	0.000824988	0.000765459	0.000210675
SCJ272	November	0.001639936	0.008907948	0.001497285	0.001843196	0.034592583	0.007351534	0.032956527	0.001566763	0.001848739	0.00238091	0.010045094	0.002661409	0.000903212	0.000264792	0.000471932	0.027540765	0.000480062	0.000190325	0.000394509	7.80E-05	7.80E-05	0.000767028	0.189009157	0.005034188	0.000546953	0.000626594	3.12E-05	3.16E-05	6.21E-05	0.000233564	6.23E-05	8.87E-05	0.003349165	0.002221444	0.013670877	0.00044791	5.04E-05	0.000539193	0.000334085	0.003053885	0.000854984	0.000678148	0.000202521	0.000657638	0.010711047	0.000679811	0.000800474	0.000427954
SCJ273	November	0.002004916	0.006188727	0.001422113	0.001550933	0.024353725	0.00539783	0.022233437	0.002361648	0.002054462	0.002913874	0.011284467	0.001392952	0.002019356	0.000372586	0.001159661	0.021695367	0.00102164	0.000204554	4.73E-05	2.56E-05	8.68E-05	0.000404862	0.102736004	0.005249617	0.000344841	0.000388016	7.57E-05	5.14E-05	7.53E-05	0.000969404	0.000105604	7.57E-05	0.001860242	0.002508304	0.015667453	0.000321766	0.000115938	0.000404296	0.000967564	0.001804326	0.000982427	0.000392829	0.000248297	0.001232989	0.005394291	0.001365914	0.001139135	0.00012344
SCJ274	November	0.001574128	0.01003123	0.002114915	0.002651549	0.03849713	0.008947101	0.037565366	0.001942744	0.002693713	0.002832982	0.012241972	0.000814854	0.000287802	0.000325814	0.000245319	0.035771794	0.000849991	0.00086692	0.000635337	0.000802077	0.000284288	0.003192336	0.174733591	0.007115517	0.000552286	0.00037213	0.000636295	0.000356159	0.000188461	0.001320823	0.000496387	0.000503414	0.003150811	0.003303176	0.014646605	0.000546537	0.000182072	0.000515233	0.000869795	0.002794332	0.000796008	0.000560911	0.001299102	0.002207228	0.006506692	0.000901737	0.001060811	0.000424836
SCJ275	November	0.001441381	0.010303357	0.001420637	0.001484654	0.037106762	0.00844977	0.03341944	0.002168318	0.002458512	0.003534976	0.012304384	0.001230818	0.000343951	0.000251829	0.000738758	0.033589408	0.000540908	0.000256736	0.000438303	7.96E-05	8.07E-05	0.000794522	0.17900923	0.003688661	0.00042715	0.000504773	7.81E-05	9.48E-05	6.00E-05	0.000358449	7.14E-05	6.11E-05	0.003295638	0.002815623	0.018739744	0.000340159	6.58E-05	0.000367595	0.000571467	0.002955033	0.000957798	0.000468639	0.000736974	0.002694505	0.01045615	0.003124108	0.001092746	0.000483806
SCJ276	November	0.00130233	0.008267193	0.001083203	0.001377137	0.027805591	0.007007445	0.025968334	0.002827469	0.00243456	0.003209329	0.010485618	0.001465294	0.001580841	0.000202324	0.00080262	0.029611083	0.000629759	0.000375415	0.000411553	2.12E-05	3.11E-05	0.000418228	0.147305503	0.003489222	0.000439174	0.00059201	3.87E-05	4.65E-05	5.59E-05	0.000345032	4.05E-05	1.20E-05	0.002506375	0.001938073	0.019609522	0.000135803	6.77E-05	0.000374495	0.00064518	0.002270676	0.000728273	0.00024951	0.000581192	0.00181608	0.009535917	0.002258476	0.000933589	0.000432499
SCJ277	November	0.00165631	0.007740236	0.001514273	0.001618686	0.028357191	0.006098509	0.026394644	0.002580273	0.002453695	0.003367742	0.01176741	0.000934463	0.002630729	0.000127453	0.000667015	0.029248781	0.00065987	0.000395193	0.000214512	7.42E-05	4.08E-05	0.000428441	0.128382944	0.003723853	0.000291218	0.000866507	7.16E-05	1.68E-05	5.51E-05	0.000236824	3.34E-05	3.66E-05	0.001276137	0.003593337	0.021833158	7.00E-05	5.42E-05	0.000522938	0.000466648	0.001767576	0.000963483	0.000275031	0.001378071	0.002689352	0.010478294	0.003234455	0.001836261	0.000193805
SCJ278	November	0.001756599	0.004892465	0.001262621	0.001522617	0.018052639	0.004083557	0.017356779	0.002891782	0.002124108	0.003722828	0.010323878	0.003036239	0.001376775	0.00038951	0.000759925	0.013343237	0.000557905	0.000158433	0.000292375	3.07E-05	4.61E-05	0.000338452	0.083516027	0.004951964	0.000224158	0.000697105	2.91E-06	1.67E-05	0.00010101	0.00010101	2.55E-05	1.87E-05	0.001743731	0.001800462	0.017232662	0.000206032	0.000153867	0.000153867	0.0002189	0.00147903	0.00024436	0.00023509	0.000370553	0.000478205	0.008283622	0.000748717	0.000818178	0.000400718
SCJ279	November	0.001818608	0.003529564	0.000869566	0.001075541	0.015526855	0.002948752	0.014126999	0.001879817	0.002202965	0.002875689	0.010966248	0.002733449	0.000294389	0.000349187	0.000609182	0.011992239	0.000439544	0.000108817	0.000113092	8.71E-05	5.01E-05	0.000302939	0.061573633	0.00538412	0.000204421	0.000891912	2.14E-06	6.51E-05	8.43E-05	0.00024581	2.12E-05	9.64E-05	0.002647756	0.001317465	0.011433968	0.000363177	8.65E-05	0.0003453	0.000196843	0.002366774	0.000444402	0.000435463	0.000144571	0.00055283	0.004187519	0.000591499	0.001008502	0.000502308
SCJ280	November	0.001171165	0.013727453	0.002432019	0.002628519	0.039583361	0.012378943	0.038323959	0.001713936	0.001575776	0.003651076	0.011275116	0.001877348	0.001309325	0.000518099	0.000251648	0.031217437	0.000339304	8.56E-05	0.00057673	4.21E-05	8.39E-05	0.001835842	0.273922107	0.005325828	0.00069167	0.00011581	0.000120454	0.000101878	0.000237136	0.00050736	9.38E-05	0.000109715	0.001535141	0.002314177	0.013099638	0.000215367	2.64E-05	0.000304184	0.000369781	0.001588838	0.001201061	0.000305635	0.000460339	0.001577808	0.008739768	0.001572003	0.000664096	0.000159929
SCJ281	November	0.00136696	0.008454185	0.001980128	0.001791047	0.029933131	0.00735422	0.028289042	0.001652324	0.000930838	0.000889031	0.010867269	0.000950791	0.001367593	0.000341107	0.000616652	0.029816578	0.000814602	0.000410468	0.000100717	0.000107685	0.000164061	0.001348907	0.129770939	0.005526117	0.000210302	0.000395899	0.000374996	0.000263827	0.000209351	0.00074334	0.00018338	0.000201433	0.003490562	0.003552639	0.012765684	0.000618869	0.000180847	9.15E-05	0.000760126	0.003026885	0.000932105	0.000291065	0.000413952	0.00150695	0.006776207	0.00104644	0.000407934	0.000218536
SCJ282	November	0.002865495	0.002601809	0.002092726	0.003249594	0.013917468	0.005444441	0.014798455	0.001982984	0.011657079	0.014024162	0.011937532	0.000748382	0.001786362	0.000265211	0.002578946	0.009841758	0.001627845	0.002662777	0.001704055	0.002135404	0.000135654	0.001603458	0.03783521	0.002955423	0.000861173	0.005444441	0.001111142	0.001335199	0.005587716	0.001801604	0.001496764	0.000204243	0.002310687	0.007713975	0.027479797	0.004548212	0.004895729	0.002484446	0.003937008	0.001255941	0.001452562	0.003394393	0.002370131	0.002915794	0.008476075	0.00105627	0.000571575	0.001592789
SCJ283	November	0.001223915	0.006053665	0.00176591	0.002215973	0.017466918	0.004976927	0.016257081	0.000421054	0.000481631	0.005919073	0.011439702	0.000746123	0.000996751	0.000153363	0.000750176	0.012408084	0.000388632	0.000469047	1.92E-05	6.10E-05	2.96E-05	0.000253827	0.030409318	0.004692385	0.000287742	0.000485897	5.38E-05	0.000103024	8.30E-05	0.000134592	6.59E-05	0.000108356	0.000251054	0.004423414	0.041538669	7.10E-05	0.000298193	0.00052941	0.000397804	0.000776838	0.000356211	0.000105797	0.000406763	0.000818858	0.00632413	0.001607215	0.001996487	6.53E-05
SCJ284	November	0.002004843	0.008414745	0.00153599	0.001887882	0.034072555	0.006574051	0.031829746	0.000465482	0.000678505	0.00191687	0.011765812	0.001486442	0.000801196	0.000275042	0.000352229	0.029095165	0.000134488	0.000116286	6.17E-05	0.000162801	7.04E-05	0.000678168	0.12200487	0.004392251	0.00025347	0.00047256	6.57E-05	8.29E-05	8.33E-05	0.000153026	0.000185047	3.03E-05	0.00188586	0.003079396	0.038590866	0.000508289	4.99E-05	0.000390654	0.000135499	0.001801258	0.000690639	0.000873664	0.00047256	0.000976805	0.009918714	0.001094439	0.001355662	0.000444921
SCJ285	November	0.001380911	0.004756227	0.001063658	0.001378331	0.014352741	0.004178866	0.012896065	0.000425094	0.009790074	0.018965365	0.008789277	0.001450593	0.000177891	0.000153189	0.000536069	0.009043486	0.000300663	0.000296792	4.09E-05	4.89E-05	5.11E-05	0.000282229	0.025412384	0.003619385	8.54E-05	0.000204805	2.05E-05	7.61E-05	5.29E-05	0.000220843	3.10E-05	5.00E-05	0.000769447	0.004674563	0.053258645	3.82E-05	0.000130699	0.000430625	0.000274855	0.000783825	0.000425279	0.000178259	0.000254209	0.0004474	0.004209651	0.000645568	0.001599726	0.000105075
SCJ286	November	0.002002187	0.006574541	0.001697905	0.001532859	0.027672639	0.00513971	0.026832428	0.00023227	0.000805662	0.001640253	0.009047304	0.001007545	0.00100151	0.000275353	0.000218534	0.01673512	8.20E-05	0.000193142	0.000118633	0.000131537	0.000328217	0.00032572	0.075132796	0.004396903	8.33E-05	0.000274728	0.000223321	0.0001178	7.43E-05	0.000138821	0.000119465	0.000168583	0.000308445	0.004289509	0.046637429	0.000112389	1.69E-05	0.000392112	0.000336542	0.000649774	0.000209584	0.000349238	0.000246007	0.000584422	0.007425367	0.000454759	0.000697852	0.000181487
SCJ287	November	0.001973816	0.007473342	0.001430253	0.001584492	0.025290591	0.005832221	0.023764404	0.00079504	0.010921746	0.012071276	0.009167553	0.001009634	0.003923602	0.000175475	0.000314067	0.019051909	0.000143435	0.000220555	5.96E-05	6.18E-05	2.18E-05	0.000162622	0.036027734	0.003083296	0.000249242	0.000476503	4.96E-05	3.11E-05	8.57E-06	0.000151073	7.13E-05	0.000146602	0.001173187	0.005101447	0.070152438	0.000126856	0.000257438	0.000350578	0.000335489	0.000934005	0.000450982	0.000297488	0.000864709	0.002690433	0.008860564	0.002990343	0.001419449	0.000261164
SCJ288	November	0.00196832	0.004006254	0.001589534	0.000743921	0.019340586	0.001070154	0.01992685	0.000517332	0.00832441	0.0076931	0.008768715	0.000376056	0.000912498	0.000769856	0.001586804	0.014695514	0.00099235	0.000874278	-0.000504365	0.001037395	0.001221669	0.001171164	0.054127432	0.003832218	0.000807393	0.00091318	0.000946623	0.000545997	0.001426418	0.000999857	0.000583534	0.000534395	0.001410038	0.004118866	0.058783423	0.00101965	0.000757571	0.001240096	0.000659292	0.003681386	0.000766444	0.001031935	0.001210749	0.002573012	0.005759588	0.001806568	0.003702543	0.001103597
SCJ289	November	0.000519431	0.007224367	0.000309396	0.001593432	0.030259457	0.006947283	0.027798018	0.000592943	0.008436506	0.010733148	0.012194501	0.000302934	0.001541731	0.000397045	8.93E-05	0.015334108	0.000549724	0.000643028	0.000487522	0.000195089	0.000533164	0.006431084	0.111923557	0.004630445	-5.65E-06	0.000351403	4.93E-05	0.000931421	0.000416029	0.000330804	0.000607887	4.97E-05	0.000492368	0.004600959	0.043736782	0.000945154	0.000919707	0.000582845	0.000914052	0.001320792	0.000600213	0.000994835	0.000784397	0.001079252	0.003288246	0.000724214	0.000538011	0.000573555
SCJ290	November	0.001575496	0.004998851	0.001860572	0.001364256	0.026467554	0.003585696	0.024490115	0.000275296	0.000399008	0.007123473	0.009935112	0.000558416	0.000681639	0.000381894	0.000433237	0.024078882	0.000636653	0.000444973	0.000281653	0.000165276	0.000102686	0.000482624	0.076619382	0.003511371	0.000315393	0.000201949	9.10E-05	0.000250847	0.000284587	0.000151584	0.000424435	0.000446928	0.001050331	0.00513821	0.046689844	0.000333974	0.000507073	0.000507073	0.000644477	0.001859105	0.00092613	0.00074863	0.0009452	0.001785758	0.00896693	0.001852259	0.001030772	0.000216619
SCJ291	November	0.001789195	0.0086001	0.001266683	0.001467143	0.028048254	0.006738443	0.025965268	0.000678609	0.003396497	0.005874653	0.009305328	0.001317948	0.004865777	0.000239896	0.000374632	0.023418265	0.000285903	0.000399443	4.01E-05	0.000205555	5.83E-05	0.000173185	0.048692272	0.003411121	8.40E-05	0.000301349	4.52E-05	0.00010746	4.39E-05	0.000189781	3.15E-05	0.000135393	0.001739737	0.003869223	0.043748283	0.00020424	3.93E-05	0.000244004	0.000413574	0.00150132	0.00063671	0.000365266	0.001584791	0.002840136	0.009821268	0.003326336	0.001358697	0.000376439
SCJ292	November	0.001382011	0.003382414	0.001387974	0.001940778	0.012427029	0.003131991	0.012626345	0.000443351	0.01124476	0.011403617	0.010235828	0.0006465	0.002351336	0.000836873	0.000808338	0.008892572	0.000607744	0.000475719	-5.92E-05	0.00059156	0.00059156	0.001008932	0.023350243	0.003434373	2.26E-05	0.000689089	0.001037893	0.000895646	0.000327509	0.001446321	0.0003471	0.000289605	0.001522129	0.00568818	0.060204589	0.000539602	2.94E-05	0.000622225	0.000699736	0.00124743	0.000997007	0.000425889	0.000635853	0.002097506	0.003168192	0.00169717	0.000999989	0.000229554
SCJ293	November	0.001199231	0.006152245	0.001222496	0.001520506	0.015852903	0.005547342	0.014859889	0.000316834	0.000296741	0.008799014	0.008954892	0.001382817	0.000453889	0.000142554	0.000315565	0.00990201	7.51E-05	6.68E-05	5.37E-05	0.000112309	0.000100465	0.000239635	0.031294006	0.00341728	0.000102368	0.000273052	4.06E-05	0.00012373	5.41E-05	0.000149957	-4.86E-06	1.97E-05	0.000705579	0.004952168	0.046028896	0.00018422	0.00016032	0.000306259	0.000165397	0.000535741	0.000254229	9.45E-05	0.000247672	0.000505707	0.005056017	0.000630707	0.001630489	0.000135363
SCJ294	November	0.001596803	0.008362147	0.001707328	0.001974177	0.034032881	0.007377141	0.031850272	0.000424182	0.003054946	0.005781599	0.009896118	0.001416381	0.001152434	0.000318957	0.000444748	0.025316954	0.000329808	0.000226853	0.000587951	4.05E-05	1.82E-05	0.000473136	0.158933791	0.004668783	0.000552245	0.000702765	5.79E-05	6.32E-05	2.99E-05	0.000171338	6.47E-05	6.89E-05	0.001094143	0.003133171	0.038248084	0.000123899	2.14E-05	0.0005178	0.000230764	0.000961287	0.000164021	0.000213605	0.000271896	0.000606245	0.008697759	0.00056524	0.000866659	0.000236063
SCJ295	November	0.001792775	0.010941814	0.003144147	0.004316695	0.029492056	0.009643863	0.028046065	0.000284309	0.00409622	0.008106422	0.010849006	0.000767362	0.004964991	0.000274802	0.000284762	0.018766643	8.60E-05	0.000352217	0.000229982	0.00014804	0.000147134	0.000165243	0.055185783	0.004529021	0.000244469	0.000250355	0.000199197	0.000155283	0.000359913	8.47E-05	0.00014804	5.79E-05	0.000648296	0.007688561	0.043106734	0.000169318	0.000193765	0.000815803	0.000429179	0.00053738	0.000543718	0.000240395	0.000469019	0.001632512	0.012269644	0.001126823	0.001592672	0.000185616
SCJ296	November	0.00129138	0.008103052	0.002677773	0.002809395	0.029591483	0.006481745	0.027920054	0.000563971	0.014684167	0.019799132	0.01279177	0.00040707	0.000785375	0.000327748	0.00034954	0.021742522	0.000108523	0.000744407	0.000132058	0.000138596	0.00010155	0.000320339	0.082113575	0.003428717	0.000125956	0.000627167	0.000141211	0.000166489	0.000125956	0.000131186	0.000261065	0.000206586	0.000346925	0.010915498	0.064363741	0.000201792	0.000251477	0.000659855	0.000407942	0.001175884	0.000457627	0.000939225	0.001384213	0.003433947	0.012175499	0.002975013	0.002508233	0.000113317
SCJ297	November	0.001625756	0.004568134	0.001278575	0.0017827	0.018176087	0.003571488	0.015915514	0.000561576	0.003486453	0.006548109	0.010124353	0.000810976	0.004837698	0.000118897	0.000409388	0.011440976	0.000221054	0.000205265	-1.90E-07	0.000135828	2.55E-05	0.000131263	0.027975517	0.00466154	0.000103869	0.000341854	0.000111668	3.84E-05	8.77E-05	0.000102157	8.90E-05	2.64E-05	0.000257579	0.002318214	0.050237681	0.0001208	0.000231707	0.000262526	0.000384467	0.000771977	0.00045942	0.000216679	0.00069341	0.001480986	0.006250961	0.001595699	0.002008701	0.000232468
SCJ298	November	0.001297496	0.00764992	0.00421808	0.004564405	0.021179118	0.006688688	0.020257213	0.000779534	0.005476249	0.008973329	0.009747071	0.000495097	0.000766425	9.91E-05	0.000128957	0.01150308	7.90E-05	0.000374676	6.28E-05	3.17E-05	0.000163406	8.54E-05	0.034858003	0.004351001	0.000169809	0.000161272	8.99E-05	0.000201514	0.000311875	0.000117677	8.60E-05	0.0001442	0.00028901	0.006232004	0.066294226	0.000137798	0.00016615	0.00046644	0.000133835	0.000224684	0.000456075	0.00016737	0.000612164	0.000995986	0.009943707	0.001504193	0.003062651	0.000293888
SCJ299	November	0.000814971	0.002100935	0.001434859	0.001287787	0.010912463	0.002330658	0.010064067	0.000457623	0.008313795	0.010776331	0.010855944	0.000302651	0.002847839	0.000272265	0.000226077	0.007004129	0.000247955	0.000572485	0.000680054	0.000131878	0.00028685	0.000230331	0.029301872	0.004823581	0.000159834	0.000424806	0.000286242	0.000201768	0.00057917	0.000221823	0.000481325	0.000526905	0.001440328	0.003701705	0.063110696	0.000725634	0.000314806	0.000314806	0.000867843	0.001197843	0.000684916	0.000373148	0.000474032	0.000422375	0.001462207	0.000689778	0.001441544	0.000232154
SCJ300	November	0.001591029	0.004595937	0.001526229	0.00164831	0.01709947	0.003866771	0.0158435	0.00068228	0.015493181	0.015618579	0.00914897	0.002024725	0.004389595	0.000248584	0.000330635	0.009446652	0.000125177	0.000126725	3.65E-05	1.26E-05	2.94E-05	0.000380838	0.044013383	0.004543301	0.00010284	0.000599787	8.18E-06	2.26E-05	0.00011633	6.17E-05	1.99E-05	0.000189313	0.000217843	0.002337667	0.032583363	7.30E-05	4.27E-05	0.000159457	8.96E-05	0.000418657	0.000117436	0.000138889	0.000207449	0.000340145	0.006247343	0.000584085	0.00140636	0.00016587
SCJ301	November	0.000900625	0.004613382	0.002096091	0.000978052	0.026408636	0.004113516	0.025264582	0.000596494	0.000266967	0.010073499	0.009722293	0.000612599	0.000273161	0.000416864	0.000290504	0.017295845	0.000118927	0.000649763	6.75E-05	0.000294221	0.000418103	0.000193876	0.074738887	0.00353003	0.000332624	0.000187062	0.000225466	0.000413767	0.000361117	0.000355543	0.000359878	0.000447216	0.000637994	0.009129515	0.045554665	0.00035802	0.000622509	0.00091673	0.000434208	0.00065348	0.000512873	0.000402618	0.000664629	0.001635248	0.006886005	0.001010261	0.001853901	0.000322714
SCJ302	November	0.001530995	0.012175763	0.003644676	0.003605799	0.047363661	0.010890523	0.04445116	0.000665067	0.003023114	0.007860929	0.016396182	0.000367939	0.005157621	5.55E-05	0.000551677	0.034103521	0.000492899	0.000298516	0.000266119	5.79E-05	0.000474386	0.002950452	0.204199962	0.008276075	0.000276301	0.000216598	9.49E-05	0.000270747	0.000356831	0.000394319	0.000261491	0.000451708	0.000585462	0.006695096	0.064653078	0.000253623	0.000340633	0.000272136	0.000219375	0.001406961	0.000620636	0.000146713	0.00069515	0.001769345	0.006861247	0.000852044	0.001418068	0.000454022
SCJ303	November	0.001661579	0.001989366	0.001117064	0.002179138	0.021340671	0.005534644	0.021647972	0.001394174	0.00887721	0.011462847	0.011497351	0.001834099	0.002768939	0.001258315	0.002026027	0.013284007	0.000359056	0.00222119	-7.44E-05	0.000180067	0.001825473	0.003294046	0.034768085	0.003938837	0.000997379	0.001552676	0.001442695	0.001443773	0.001340261	0.000555297	0.001078247	0.002139243	0.002444387	0.014678181	0.073077135	0.000780651	0.000864754	0.002281571	0.000773103	0.002032496	0.001165585	0.001820081	0.005279099	0.008498745	0.013592386	0.004842409	0.000408656	0.001094421
SCJ304	November	0.001512753	0.002602151	0.001584061	0.001638591	0.010250705	0.002585672	0.00979679	0.000665144	0.013548261	0.01605813	0.01152077	0.000293622	0.000999214	0.000161193	0.000195948	0.007529308	0.000149208	0.000345455	3.24E-05	-4.19E-06	8.09E-06	0.000151904	0.031652157	0.003723008	0.000119546	0.000271451	0.000145613	2.01E-05	0.000171979	0.000111756	9.98E-05	6.92E-05	0.000605521	0.003242426	0.052522992	0.000105165	6.68E-05	0.000218119	0.000247481	0.000407176	0.000252275	0.000180967	0.000317891	0.00055938	0.002751658	0.001078612	0.001933711	0.00022561
SCJ305	November	0.001477094	0.009158446	0.003159805	0.003244013	0.027809284	0.008080761	0.026081585	0.000254353	0.011769459	0.012589042	0.011174238	0.000817852	0.003490003	0.000282326	0.000159187	0.018704765	0.000175625	0.000193793	9.46E-05	0.0001266	0.0001266	0.000213691	0.068974994	0.003801744	8.19E-05	0.000549368	0.000181104	0.000198407	0.000111604	0.000139577	5.88E-05	0.000175913	0.000548215	0.005401112	0.068409476	0.000206482	0.000220612	0.000188025	0.000282038	0.000648283	0.000405754	0.000507553	0.000883892	0.00152064	0.010319184	0.001038753	0.000954545	0.000571862
SCJ306	November	0.000866616	0.004785002	0.001348318	0.001926062	0.026900097	0.00442019	0.025147507	0.000116144	0.00039236	0.001123474	0.01390532	0.000217399	0.000382681	0.000912032	0.0002308	0.019014187	0.000314186	0.00051446	0.000446709	0.000490636	0.000490636	0.001162934	0.063336696	0.003385313	0.000550197	0.000403528	0.000405761	0.000605291	0.001282801	0.000657407	0.000212187	0.0003529	0.001179313	0.010722515	0.061345861	0.000708779	0.00013029	0.001316304	0.000419162	0.001863523	0.00089863	0.000859171	0.00295126	0.003101652	0.013046149	0.003535705	0.000893419	0.000673042
SCJ307	November	0.001219055	0.007805054	0.003761214	0.004173531	0.02521054	0.006550947	0.02444697	0.000548649	0.012292942	0.01360553	0.011129047	0.000983841	0.004385316	0.000193152	0.000530385	0.019555989	0.000368226	0.000551416	0	4.67E-05	4.13E-05	0.000178394	0.037339293	0.005023623	7.19E-05	0.000274509	0.00021898	0.000183928	0.000132273	0.000313988	2.21E-06	8.25E-05	0.001633033	0.006314073	0.050916229	0.000446815	0.000271373	0.000579826	0.000472273	0.001533412	0.000454748	0.000525589	0.000678708	0.001672512	0.012382969	0.001886695	0.002119142	0.000441649
SCJ308	November	0.001954788	0.006410694	0.001169605	0.001354686	0.031999701	0.005789797	0.028951954	0.000542171	0.012541836	0.0124031	0.0115891	0.000945903	0.004169521	0.000254301	0.000528803	0.025885195	0.00039987	0.0002035	0.000127745	0.000127745	-1.34E-05	0.000379074	0.060707455	0.004765167	6.71E-05	0.000233802	8.23E-05	6.45E-05	4.75E-06	0.000305696	0.000170821	0.000115267	0.001996973	0.002717393	0.047261306	0.00035709	3.30E-05	0.000570097	0.000806276	0.001768519	0.001168417	0.000263213	0.002376048	0.004829039	0.016976353	0.003866499	0.001460744	0.00025638
SCJ309	November	0.001919349	0.005827526	0.002035807	0.002458618	0.017103209	0.005258542	0.016450171	0.00089996	0.00405817	0.007591505	0.011868722	0.000588229	0.005813942	0.0002523	0.000290223	0.016483425	0.000481535	0.000159899	0.00026079	7.85E-05	4.87E-05	0.000194001	0.087792123	0.004149723	0.000228669	0.000616105	4.25E-05	5.63E-05	0.000135136	0.000376116	3.37E-05	6.41E-05	0.001866003	0.002718418	0.050385469	0.00029744	0.000158059	0.000244518	0.000541957	0.001654031	0.000239989	0.000300128	0.000151408	0.000535448	0.004998035	0.0005629	0.001806854	0.000489177
SCJ310	November	0.000969917	0.006146895	0.003237485	0.003533366	0.014954845	0.005434703	0.014724374	0.000787483	0.004526109	0.009510262	0.010482904	0.000959696	0.004834765	0.000114128	0.000597724	0.011087782	0.000191803	0.000233025	3.03E-05	0.000188567	6.08E-05	0.000133547	0.0214322	0.005059784	4.92E-05	0.000322965	0.000130992	0.000207474	0.000193166	0.000162505	9.93E-05	2.03E-05	0.001416378	0.004217963	0.056305431	0.000657683	7.31E-05	0.000128266	0.000320921	0.001342621	0.000714577	0.000648144	0.000147515	0.000621912	0.007562081	0.000955097	0.00228341	0.000247845
SCJ311	November	0.001353108	0.006149222	0.002022817	0.002379302	0.022017987	0.005373279	0.020346453	0.000312677	0.000374555	0.004853338	0.013663051	0.000600438	0.000600986	0.000136625	0.000518573	0.018238484	0.000357306	0.000771836	0.000131423	6.84E-06	7.39E-06	0.000269691	0.060689444	0.004104775	4.49E-05	0.000642603	4.05E-05	8.54E-05	8.35E-05	9.23E-05	9.14E-05	6.24E-05	0.00043835	0.009036966	0.07885017	0.000147303	0.000190289	0.000596879	0.000349092	0.000938578	0.000305832	0.001090536	0.001581729	0.002793284	0.009350191	0.003224515	0.003342248	0.000208086
SCJ312	November	0.001666469	0.004071139	0.001020585	0.001547338	0.015022995	0.003164254	0.014550546	0.000360785	0.004183481	0.005549918	0.011360836	0.001883008	0.004737387	0.000143567	0.000204999	0.011600455	0.000160198	6.69E-05	7.13E-05	7.26E-05	0.000100463	0.000189726	0.045800058	0.004829705	6.65E-05	0.000839004	0.00013101	0.000117094	6.96E-05	9.91E-05	4.82E-05	3.80E-05	0.00155752	0.00270606	0.045903236	0.000419502	0.000168004	0.000162574	0.000241655	0.001184516	0.000326845	0.000557639	0.000288832	0.00062552	0.005304529	0.000649617	0.002162676	0.00051725
SCJ313	November	0.001611349	0.005504927	0.001813077	0.002310672	0.022331652	0.005143363	0.02096454	0.001257205	0.004293014	0.006000976	0.011947077	0.000600082	0.000825306	7.82E-05	0.00094758	0.01780723	0.000757909	0.000384597	8.13E-05	0.000164319	-8.04E-06	9.07E-05	0.040036858	0.005071328	0.000141596	0.000278709	9.32E-05	4.56E-05	8.84E-05	0.000715709	0.000129384	6.21E-05	0.000655886	0.005816871	0.066081692	0.000108825	0.000415822	0.000583697	0.00066918	0.0008369	0.000472399	0.000242846	0.001077273	0.001548589	0.006201004	0.002899315	0.001633145	0.000208993
SCJ314	November	0.001630155	0.008145879	0.001869846	0.002243344	0.026733923	0.007261813	0.025607627	0.001103994	0.003153337	0.005504742	0.012608634	0.001066826	0.006930923	0.00018965	0.000524529	0.021736667	0.000396162	0.000214852	0.000385646	0.000165536	2.36E-05	0.000404864	0.125490556	0.00457281	0.000268701	0.00026163	1.99E-05	4.64E-05	0.000116219	0.000292815	3.99E-05	3.63E-07	0.000280486	0.006900282	0.069463887	0.000120752	7.11E-05	0.000320374	0.000420457	0.000742826	0.000178046	0.000133988	0.000398881	0.000930481	0.00601676	0.001074078	0.001309418	8.88E-05
SCJ315	November	0.001721639	0.005245831	0.001346657	0.001572644	0.024091898	0.004818451	0.022331049	0.000822323	0.003319591	0.006304478	0.013248066	0.001287843	0.002957441	0.000206739	0.000261632	0.018278247	0.000180362	0.000104439	0.000499382	0.00037819	0.000397082	0.000434509	0.071238432	0.005990805	0.00034112	0.000667269	9.87E-05	0.000273751	0.000219215	0.000267692	0.000262701	0.000173946	0.003554133	0.00303978	0.058932812	0.001088233	0.000199967	0.000162896	0.000223136	0.003023027	0.000665487	0.001165582	0.000520769	0.001300675	0.006110215	0.000441281	0.000970249	0.000386032
SCJ316	November	0.001402259	0.0077963	0.002224722	0.002350128	0.019685699	0.006835077	0.019261275	0.000583705	0.000406834	0.007667638	0.01019887	0.00136708	0.001504863	0.00017003	0.000353741	0.011654548	0.000277846	9.22E-05	4.69E-05	0.000101627	7.85E-05	8.66E-05	0.033832392	0.004424038	7.43E-05	0.00032866	7.20E-05	6.19E-05	8.76E-05	0.000130617	0.000104884	0.000147881	0.00081204	0.006078411	0.091988198	0.000198694	0.000116611	0.000514976	0.000361232	0.000622466	0.000250811	8.89E-05	0.000380125	0.000431915	0.005740631	0.000752106	0.001670659	0.000180453
SCJ317	November	0.001599316	0.004105839	0.001314703	0.001486452	0.0157979	0.003129524	0.014332303	0.001307137	0.003492038	0.006907811	0.011598417	0.000976315	0.004952319	0.000373964	0.000433054	0.011312985	0.000309149	0.000154575	9.57E-05	7.73E-05	5.72E-05	0.000220821	0.022409647	0.004449338	0.000114704	0.000550212	8.38E-05	4.21E-05	3.52E-05	0.000138831	7.20E-05	3.50E-05	0.00056248	0.002571746	0.064442304	0.000172976	0.000181973	0.000212642	0.000415062	0.000913953	0.000436939	0.000268461	0.000707649	0.001908261	0.00747479	0.00187248	0.002014582	0.000270506
SCJ318	November	0.001117923	0.009961991	0.001643287	0.001485272	0.046323647	0.008805672	0.043718607	0.001179578	0.000361442	0.000872039	0.011065885	0.000363657	0.000737652	0.000318615	0.000406853	0.038638113	0.000480692	0.000180167	0.000457802	0.000220779	0.000614341	0.001184009	0.185613205	0.005599951	0.000259544	0.000387286	0.000196412	0.000277266	1.26E-05	0.00016983	0.000221148	0.000542717	0.005134027	0.003941527	0.028183246	0.001556527	0.000453002	0.000229639	0.00049066	0.004891097	0.001109431	0.001601568	0.000461863	0.001909477	0.011748526	0.001427677	0.000629108	0.000476631
SCJ319	November	0.001639656	0.009007992	0.002184961	0.002251615	0.023496071	0.007386189	0.022066069	0.002167958	0.000230909	0.002758662	0.009346703	0.001045041	0.002278141	0.00028498	0.000441413	0.016872322	0.000147761	0.000199792	3.42E-05	0.000136709	0.000126847	8.98E-05	0.044846628	0.003971358	0.000164765	0.000458927	6.09E-05	9.01E-06	5.17E-05	1.28E-05	3.04E-05	4.30E-05	0.001691347	0.002153505	0.024051068	0.000438693	7.04E-05	0.000312866	0.000211185	0.001636255	0.000665521	0.000384281	0.000139259	0.000541224	0.005886473	0.000631173	0.001024466	0.000602097
SCJ320	November	0.001031174	0.005564761	0.002549024	0.000764776	0.04399699	0.009407226	0.04416151	0.002000395	0.005624649	0.002461601	0.006701943	0.003125187	0.004126761	0.001843447	0.002400336	0.03576756	0.001549515	0.002201398	5.44E-05	0.001213591	0.003883079	0.001433181	0.128021158	0.010355796	0.00114269	0.00264333	0.001354707	0.002080246	0.000226473	0.002456783	0.000983677	0.000223031	0.00347832	0.009129126	0.00996205	0.001610779	0.000695939	0.003543026	0.000958896	0.002374179	0.004765566	0.003323437	0.001442818	0.006051436	0.013101693	0.00141253	0.001917791	0.003092146
SCJ321	November	0.000279919	0.005909149	0.002371043	0.001316389	0.034192504	0.006105312	0.032761502	0.002050349	0.00567221	0.023890616	0.013524809	0.003002513	0.001575369	0.001070634	0.002403553	0.028932458	0.000714674	0.001474532	-0.000152633	0.00080394	0.000804491	0.002387574	0.069713519	0.009311703	0.000499776	0.003406412	-3.09E-05	0.00021049	0.000382409	0.001388573	0.002415676	0.000543858	0.002004614	0.004431311	0.016018179	0.001227675	0.001978716	0.001357716	0.001499879	0.003819677	0.001784206	0.001006715	0.001488859	0.003544167	0.007896681	0.003593759	0.001344491	0.001977063
SCJ322	November	0.001268849	0.012768674	0.002784864	0.003143855	0.041704296	0.011063157	0.03896221	9.61E-05	0.000389386	0.00218121	0.011349473	0.001411445	0.002543703	0.000456806	0.000592146	0.042173735	0.000499584	0.000146348	0.000781148	0.000119955	3.73E-05	0.000658691	0.205185247	0.00389811	0.000741246	0.00026205	7.27E-05	0.000116078	8.81E-05	0.000187125	2.90E-05	0.000174617	0.004755059	0.003952896	0.011700834	0.001256216	5.04E-05	0.000324842	0.000674326	0.004653616	0.000947384	0.001374795	0.00041015	0.002108161	0.011958881	0.002663908	0.001393683	0.001044074
SCJ323	November	0.000865857	0.010593521	0.001656553	0.002189897	0.043206269	0.010147965	0.039932848	0.000413687	0.00044315	0.000707117	0.009505788	0.0002333	0.000269979	0.000257953	0.000312069	0.021488288	0.000348748	0.000908549	5.47E-05	0.000450366	0.000464797	0.00109555	0.127128265	0.003713565	0.000291024	0.000450967	0.000734776	0.000327703	0.000530939	0.000137695	0.000294632	0.000339127	0.002216354	0.005839725	0.006435603	0.00042451	0.000211654	0.000527331	0.000499672	0.002155623	0.001065485	0.000886902	0.00090434	0.001319831	0.007602105	0.00091396	0.001218213	0.00040106
SCJ324	November	0.00157706	0.009026199	0.001930926	0.001710227	0.025886451	0.009114105	0.026386951	0.000472819	0.000678555	0.008442657	0.007971335	0.000660226	0.000480674	0.000413342	0.000895139	0.018298533	0.001019702	0.000579801	0.000412594	0.000145511	0.000428679	0.001021947	0.058170169	0.003870081	0.000159726	0.000653118	0.000724191	0.000470574	0.00021621	0.000607108	0.000413716	0.000588405	0.003002997	0.005024447	0.007253129	0.000653492	0.000565587	0.00024015	0.000555861	0.00286796	0.000871198	0.000686784	0.000732794	0.000951248	0.003355367	0.001373194	0.000686784	0.000300749
SCJ325	November	0.002029895	0.014172774	0.000928935	0.002218601	0.048234763	0.016941855	0.046507215	0.00055048	0.001622248	0.001157259	0.008823318	0.001160387	0.000767336	0.000528586	0.000528586	0.039174781	0.000390966	0.000132407	0.000531714	0.001306347	0.001771336	0.002555353	0.152980255	0.009069366	0.000994617	0.000652652	0.000309645	0.000871593	0.00093519	0.001048831	0.000186621	0.001494011	0.013222987	0.002008001	0.004315221	0.004370477	0.000298177	0.001241708	0.001081151	0.010152602	0.004075428	0.003013044	0.001143706	0.001680632	0.010660336	0.001579502	0.000820507	0.000553608
SCJ326	November	0.002463559	0.014982217	0.003171512	0.003637244	0.064749647	0.016769331	0.067839433	0.00163548	0.00124261	0.00385288	0.008322141	0.001850131	0.001477938	0.001746744	0.000883218	0.052258557	0.001792037	0.000996451	0.000940327	0.0003909	0.001545878	0.006533058	0.161393614	0.009846357	0.001097869	0.000620321	0.000468687	0.000813309	0.002227246	0.001455292	0.000785739	0.00152717	0.005808366	0.009409179	0.006759524	0.001747728	-9.45E-05	0.000432255	0.00132532	0.005332787	0.000913742	0.00124261	0.002172106	0.004587418	0.0085427	0.001979118	0.002836736	0.000769001
SCJ327	November	0.001558573	0.01402735	0.003135608	0.003506445	0.036350391	0.012675212	0.035412497	0.000135135	0.000334892	0.004179567	0.010074645	0.00060693	0.001996387	0.000410905	0.000452939	0.029338287	0.000276752	0.000172847	0.000180115	0.0001809	0.0001809	0.000238451	0.08735706	0.003892012	0.000132582	0.000316232	4.83E-05	0.000164598	0.00012119	6.68E-05	5.13E-05	4.64E-05	0.000529934	0.005775066	0.014821662	0.000137099	6.64E-05	0.000750315	0.000400102	0.000636589	0.000327624	0.000194453	0.000355908	0.00176324	0.010439392	0.001763043	0.00179447	0.000122172
SCJ328	November	0.002123893	0.00945148	0.002652952	0.001916321	0.036696471	0.009321354	0.035914363	0.000430002	0.00061596	0.003922245	0.014043267	0.001148622	0.000538965	0.000174702	0.000306179	0.029899294	0.001054967	0.000525908	-3.87E-05	0.000514651	-0.000146336	0.000604704	0.111039019	0.006068201	0.000416043	-2.21E-05	0.000389028	8.01E-05	0.000266556	0.000344001	0.00015444	5.76E-05	0.002157212	0.003575542	0.004943442	0.000782108	0.000264755	0.000553824	0.000374169	0.001892007	0.000959061	0.000787061	0.000771752	0.001050465	0.005883142	0.000805972	0.000301677	0.000148587
SCJ329	November	0.001291251	0.01761078	0.002833919	0.002285314	0.041525674	0.01713889	0.039114652	0.001158451	0.000467377	0.000482849	0.010295196	0.000342958	0.000527975	0.000639501	0.000355207	0.029317133	0.000534422	0.000301055	0.000459641	0.000252706	0.00082194	0.001048859	0.113268425	0.004094871	0.00071686	0.00026431	0.001322194	0.000673023	0.000402267	0.000359075	0.000121196	0.000803889	0.004505518	0.004251523	0.008860186	0.001217115	0.00059373	0.000351984	0.000368745	0.004197371	0.001152649	0.001567809	0.000760697	0.000839345	0.00492648	0.000989551	0.000474469	0.000426764
SCJ330	November	0.00243617	0.005209509	0.00176612	0.00192237	0.013974679	0.004753633	0.013122815	0.000270666	0.000276565	0.000859909	0.009071769	0.00246531	0.000105299	9.96E-05	0.000259045	0.01312639	0.000491095	6.26E-05	9.62E-05	6.76E-05	2.77E-05	0.000279783	0.056697482	0.003451434	7.47E-05	0.000349684	3.38E-05	0.000102975	4.95E-05	4.59E-05	7.04E-05	6.92E-05	0.000892803	0.003205439	0.008179502	0.000120137	6.56E-05	0.000362377	0.000182351	0.000696508	0.0004759	0.000157501	0.000154998	0.000634652	0.003600354	0.000716173	0.001370669	0.000210597
SCJ331	November	0.001861569	0.00994171	0.00229189	0.002386961	0.031251195	0.007926634	0.029265963	0.000418706	0.000483754	0.001871219	0.011938916	0.000759674	0.000432645	0.000253225	0.000536293	0.028437487	0.000620463	0.000334178	0.000166374	7.49E-05	6.00E-05	0.000390649	0.098831127	0.003575706	0.000286643	0.000653702	8.77E-05	9.49E-05	0.000244111	0.00012277	9.11E-05	5.34E-05	0.001431247	0.005494639	0.014176301	0.00013242	7.15E-05	0.000454447	0.000394759	0.00132045	0.000540046	0.000525928	0.000759853	0.001974153	0.007885532	0.002177162	0.001738799	0.00022356
SCJ332	November	0.001829933	0.007823865	0.002040966	0.002021426	0.027053301	0.008908342	0.023319183	0.000550054	0.000679996	0.000913501	0.009935176	0.001041489	0.001722462	0.000856834	0.000992638	0.01865691	0.001274993	0.001262292	2.54E-05	0.000762065	0.001178269	0.002502113	0.091595305	0.001886599	0.001067868	0.00079626	0.00040155	0.000532468	0.000491434	0.000397642	0.000698559	0.000790398	0.001321889	0.006797032	0.007811164	0.000527583	0.000241321	0.000567641	0.000529537	0.002314528	0.000847064	0.000377124	0.001002408	0.002117172	0.003791761	0.001314073	0.000705398	0.000937926
SCJ333	November	0.001335958	0.005814172	0.001415013	0.000960644	0.019735124	0.004825579	0.01893898	0.000801734	0.000983802	0.002741389	0.008918896	0.001397445	0.001397445	0.000309834	0.000660393	0.013734893	0.000354552	0.000406457	0.000281086	1.04E-05	0.000644422	9.42E-05	0.05763145	0.003225304	0.000493498	0.00026831	0.000695529	0.000606092	0.000821698	0.000838467	0.000604495	0.000604495	0.001246521	0.003133472	0.008909314	0.000786562	0.000329797	0.00059092	0.000651609	0.001036505	0.000816108	0.000146931	0.000538216	0.001396647	0.003436917	0.000691536	0.001367101	0.000338581
SCJ334	November	0.002118244	0.00953842	0.001980922	0.00260214	0.041127242	0.008536188	0.03892181	0.00042548	0.000177865	0.002763439	0.012539447	0.000436814	0.001229358	0.000215356	0.000190071	0.04153572	0.000356601	0.000215791	0.000299492	0.000310827	0.000123372	0.000642143	0.171995845	0.00378616	0.00043725	0.000110729	8.98E-05	0.000258514	0.000125551	0.000282055	5.84E-05	0.000151708	0.00422341	0.004079113	0.015754087	0.000885835	0.000159555	0.000324341	0.00030516	0.003719461	0.000919403	0.001812213	0.000212304	0.001703227	0.011988852	0.001555443	0.000962561	0.000193122
SCJ335	November	0.00180701	0.007817763	0.002380876	0.002716568	0.022495652	0.006928664	0.021012741	0.000319837	0.00011849	0.001859521	0.009619658	0.000932062	0.001128124	0.000283523	0.000512148	0.015199756	0.000173728	0.000161623	9.94E-05	9.05E-05	7.37E-05	0.000180548	0.037021295	0.003850489	6.15E-05	0.000180207	8.05E-05	0.00015003	8.83E-05	8.03E-05	5.95E-05	1.31E-05	0.002289664	0.003024641	0.010955608	0.000664224	0.000141676	0.00026852	0.000158043	0.002030521	0.000699856	0.000728839	0.000187708	0.000764472	0.004703785	0.0008966	0.001172792	0.000426051
SCJ336	November	0.001209911	0.007191934	0.001469248	0.001515043	0.019072354	0.00652708	0.01823577	0.000416467	0.000430072	0.004287451	0.007823437	0.00120709	0.003301868	0.0002381	0.000316415	0.013158526	0.00023279	0.000110339	7.38E-05	4.81E-05	4.81E-05	0.000242579	0.046728404	0.003073226	7.20E-05	0.00043505	4.31E-05	6.79E-05	7.57E-05	0.000122617	4.80E-05	0.000126102	0.00045662	0.003964731	0.010358077	7.38E-05	9.67E-05	0.000558829	8.94E-05	0.000479849	0.000135891	5.13E-05	9.47E-05	0.000175381	0.003880276	0.000444674	0.001007319	0.000183843
SCJ337	November	0.001204998	0.010511305	0.002127639	0.002420711	0.024227039	0.009757852	0.02276713	0.000651752	0.000122192	0.008124619	0.00848781	0.001394301	0.002966438	0.000251527	0.000257542	0.017357611	0.000186859	8.57E-05	4.55E-05	4.36E-05	2.93E-05	0.000137419	0.059494002	0.003431518	0.000100009	0.000211298	6.17E-05	8.70E-05	4.64E-05	5.77E-05	6.86E-05	2.93E-05	0.000995016	0.004600611	0.014101296	0.000173324	6.71E-05	0.000621298	0.00017558	0.000910986	0.000296456	0.000268446	3.87E-05	0.00027089	0.004485375	0.00061735	0.001050848	0.000192311
SCJ338	November	0.001502824	0.027998619	0.004057151	0.004580929	0.048708542	0.02380855	0.045311245	0.000626071	0.002288649	0.012054163	0.010025509	0.000898221	0.001186315	0.000917954	0.000776985	0.028911048	0.00035771	0.000251944	0.00060555	3.82E-05	8.30E-05	0.000655433	0.17706896	0.00330937	0.000756306	9.35E-05	9.69E-05	0.00021169	0.000281464	0.00025668	3.63E-05	4.81E-05	0.005764877	0.00689894	0.01110811	0.001093494	0.000122183	0.000463634	0.000458582	0.005720992	0.001259562	0.001728405	0.000182486	0.000738625	0.019070235	0.000909745	0.001361066	0.001045189
SCJ339	November	0.003532022	0.019422457	0.005967683	0.004675505	0.072506458	0.016054837	0.07235724	0.001815227	0.001811562	0.006414814	0.015438592	0.002425713	0.001817845	0.001386944	0.000853947	0.060684184	0.002363408	0.001190605	0.000298437	0.001723078	0.003290655	0.018418245	0.331827363	0.025978113	0.000623575	0.000748186	0.000922012	0.001426736	0.000736667	0.002293249	0.000646612	0.002703206	0.012054741	0.011680386	0.006984985	0.003007402	0.001430925	0.001929889	0.003600087	0.008872989	0.003632025	0.003806374	0.003441968	0.006656181	0.018040225	0.006448323	0.000783265	0.000740332
SCJ340	November	0.001358399	0.005717259	0.001747291	0.001998491	0.018101021	0.005295033	0.016694038	0.000324186	0.000214817	0.002623987	0.009077417	0.00068737	0.001681495	0.000221135	0.000168193	0.012515572	5.71E-05	0.000129195	0.000131592	2.85E-05	5.97E-05	0.000112637	0.039641287	0.0035643	0.000137256	0.000351201	0.000162311	7.32E-05	9.39E-05	2.44E-05	7.28E-05	7.30E-05	0.000238128	0.003730532	0.013628217	0.000113073	0.000122223	0.00071591	0.000259915	0.000303488	0.000209152	0.000175601	0.000293249	0.000810246	0.006105497	0.000980836	0.002298276	0.000155775
SCJ341	November	0.001387089	0.025416482	0.003662808	0.004191384	0.043006183	0.022940601	0.040311697	0.000403369	7.51E-05	0.002583999	0.009321819	0.00085496	0.001898237	0.000702004	0.000705557	0.030177049	0.000243477	0.000439916	0.000618082	0.000121146	4.30E-05	0.00063754	0.201352065	0.00326756	0.000758178	9.46E-05	0.000107779	0.000163107	0.000281039	0.000122669	2.40E-05	5.33E-05	0.004304577	0.004926213	0.010362389	0.00081469	3.55E-05	0.000404046	0.000340596	0.004392561	0.001471011	0.001073733	0.000337551	0.000770699	0.017810505	0.000941082	0.001382182	0.000871541
SCJ342	November	0.0015392	0.005532234	0.00161979	0.002259536	0.0194372	0.004973077	0.018439769	0.000329809	0.000133028	0.002323566	0.010200066	0.000423646	0.001054837	0.000271299	8.72E-05	0.015901206	0.000598624	0.000249772	0.000223001	0.000341953	5.30E-05	0.000598348	0.063501605	0.003071225	5.11E-05	0.000434409	0.000242044	0.000248116	0.000179946	0.000426682	0.000194573	0.000357408	0.000943612	0.002655859	0.009374025	0.000374243	0.000584272	0.000133028	0.000194573	0.001394305	0.000695221	0.000339745	0.000474152	0.000971487	0.003789905	0.000662378	0.00095134	0.00034692
SCJ343	November	0.001580798	0.010180624	0.002333243	0.0024031	0.035422684	0.008739398	0.033128475	0.000232042	0.000246446	0.002551602	0.009002984	0.001118297	0.000645858	0.00028476	0.00015772	0.024048	0.000172843	6.05E-05	0.000464517	7.35E-06	5.91E-06	0.000417273	0.146931207	0.004223142	0.000554972	0.000396244	5.82E-05	0.00011134	2.45E-06	5.89E-05	4.54E-05	7.06E-05	0.000501534	0.003565329	0.012779182	0.000191712	6.14E-05	0.000451121	0.000169963	0.000377807	0.000251055	0.000151238	0.000132369	0.000332148	0.006329384	0.000556268	0.000862345	0.00020626
SCJ344	November	0.001993501	0.0064228	0.001021586	0.001421805	0.022028802	0.005635967	0.020507022	0.000180969	0.000503675	0.013092217	0.010411067	0.00089456	0.000500985	0.000151387	0.000379338	0.022552093	0.000301351	0.000131613	2.36E-05	4.56E-05	0.00012228	0.000123862	0.061145366	0.004160694	5.63E-05	0.000318593	5.69E-05	1.09E-05	5.47E-05	1.65E-05	3.97E-05	8.23E-05	0.000270345	0.001543769	0.009066933	7.62E-05	2.78E-05	0.00036257	0.000170844	0.000546227	0.00031274	0.000137308	0.000172584	0.001015891	0.004969515	0.001207775	0.001312496	0.000170686
SCJ345	November	0.000845816	0.003022594	0.001556514	0.004150349	0.018408994	0.003837557	0.017683401	0.001435227	0.013477728	0.022926395	0.008053868	0.003057704	0.003057704	0.000855391	0.001069239	0.014041606	0.00219061	0.00270661	0.000949016	0.00065431	0.000823473	0.001027746	0.066414092	0.006121791	0.0015746	0.000960719	0.002322536	0.001701207	0.002283171	0.00210124	0.001575664	0.002622561	0.002521489	0.007541059	0.004776997	0.001971442	0.000784108	0.000559622	0.001983145	0.001898032	0.00139799	0.001187334	0.000721337	0.001621413	0.003003444	0.001766106	0.000858583	0.002347006
SCJ346	November	0.002516547	0.014186983	0.002011532	0.002460998	0.034158476	0.012368606	0.032152014	0.000142446	0.00054443	0.004865063	0.011553805	0.000578774	0.000648383	0.000385158	0.000371558	0.026682131	0.000457764	0.000199609	0.000212056	0.000332605	0.000175868	0.000185318	0.098320058	0.00456565	0.000305867	0.000304254	6.20E-05	3.27E-05	9.43E-05	0.000376168	9.91E-05	5.55E-05	0.004462619	0.003332731	0.01016899	0.00101464	6.62E-05	0.000280743	0.00044209	0.00426324	0.000593064	0.001308522	0.0002003	0.000622798	0.005769296	0.000879109	0.001259426	0.000495565
SCJ347	November	0.001611458	0.030408847	0.006080411	0.006753748	0.080868974	0.024995296	0.074380327	0.000134446	0.004263571	0.016285207	0.010952702	0.001997734	0.002506133	0.001058033	0.000427826	0.062132455	0.000203802	0.000176154	0.000789141	7.96E-05	7.63E-05	0.00063384	0.234724364	0.00466059	0.000794038	0.000467481	0.000168413	0.000268892	0.000458318	0.000494338	4.00E-05	6.27E-05	0.002183052	0.00270883	0.007110638	0.000588182	0.000167781	0.000534941	0.001434514	0.001919373	0.000629417	0.000640002	0.000523882	0.002349253	0.035750673	0.002709935	0.000930222	0.000407604
SCJ348	November	0.000954102	0.017904235	0.00346109	0.003745014	0.051278573	0.015911458	0.049395815	4.74E-05	0.00023578	0.001356648	0.009943563	0.001170477	0.002163204	0.000513846	0.000379481	0.040418252	0.000132534	0.000389915	0.000430737	2.31E-05	2.31E-05	0.000551007	0.15906479	0.003907204	0.000454535	0.000114412	0.00015084	0.000124663	0.000127043	0.000591829	2.98E-05	0.000102147	0.002012913	0.004543699	0.00995894	0.000791912	0.000105991	0.000637776	0.000901747	0.00170153	0.000531419	0.000970211	0.000861657	0.002745514	0.022031658	0.003417156	0.001052404	0.000285571
SCJ349	November	0.002339593	0.015463557	0.003262047	0.003470681	0.073930428	0.017073586	0.070921302	0.000480909	0.000527163	0.000436623	0.012993731	0.000432687	0.000897194	0.001034972	0.001045797	0.060500401	0.00017419	0.000431703	0.000855861	0.000247015	0.000628528	0.006853119	0.320076184	0.019192735	0.000449745	0.00056456	0.000188624	0.00029819	0.000171894	0.000631808	0.000255216	0.000833554	0.007168695	0.005439587	0.005484529	0.0024239	0.000246687	0.000851596	0.000634105	0.005989713	0.001772737	0.002381911	0.000806655	0.003817093	0.018603244	0.00144404	0.001327257	0.000410052
SCJ350	November	0.000560956	0.010347147	0.002787549	0.002619393	0.041542349	0.009646389	0.038638116	0.000154634	0.01226709	0.013491073	0.010954994	0.000273717	0.000726931	0.000164666	0.000224208	0.035693317	0.00030665	0.000144165	0.00024689	7.11E-05	0.000132605	0.001006754	0.18265914	0.004761581	0.000167938	5.61E-05	0.000164012	0.000152016	0.000161177	0.000215266	4.71E-05	0.000172954	0.006315768	0.005113814	0.008139093	0.001653424	0.000314284	0.000253215	0.000358776	0.006032673	0.002091588	0.002041861	0.00057426	0.002676099	0.005347836	0.002479808	0.000904465	0.000806537
SCJ351	November	0.001164258	0.00795738	0.001946359	0.00186982	0.034396276	0.007633975	0.03273613	0.000138525	0.000223688	0.001963068	0.00826138	0.000794498	0.000203745	0.000249561	0.000256568	0.028410588	0.000123433	1.19E-05	6.09E-05	0.000127745	0.000199433	0.000465164	0.092501909	0.003379043	0.00077186	0.000130979	0.000127745	0.000405334	0.000197816	0.000194582	9.00E-05	0.00019566	0.003906732	0.003113312	0.00776711	0.000585363	0.00019027	0.000882357	0.000250639	0.003040007	0.000554101	0.000841392	0.000339575	0.000702867	0.003887328	0.000684002	0.000820371	0.000142837
SCJ352	November	0.001388035	0.013229905	0.002775699	0.003090167	0.041064029	0.012357331	0.038451127	0.000372318	0.012980704	0.03038621	0.010028858	0.000472444	0.000766145	0.000221388	0.000578502	0.025257934	0.000639319	0.000183934	9.38E-05	0.00030223	7.01E-05	0.000228434	0.065382268	0.003624911	0.000320401	4.41E-05	0.000121634	0.000124971	7.94E-05	0.000114588	0.00012868	0.000143142	0.001276784	0.002365185	0.006342389	0.000512865	0.000107542	0.000286655	0.000333381	0.001134384	0.001132159	0.000569973	0.00037751	0.001084321	0.009762599	0.000903725	0.000693832	0.00029741
SCJ353	November	0.001301782	0.010984564	0.001508119	0.002120046	0.057907177	0.011063379	0.057041978	0.00126636	0.000937815	0.001572766	0.007886853	0.001404508	0.001263703	0.000878482	0.000618125	0.055012261	0.000552593	0.002159896	0.001392996	0.000325003	0.000650006	0.00388675	0.197685838	0.012698134	0.000503002	0.001693203	0.002679723	0.001130868	0.000957297	0.001387682	0.000936929	0.001255733	0.003059631	0.006062587	0.00503533	0.001628556	0.001272559	0.001423991	0.001622357	0.003161471	0.002285646	0.001158321	0.002555744	0.002840011	0.010566576	0.002716032	0.001410707	0.001111386
SCJ354	November	0.001378506	0.008942711	0.001609234	0.001899291	0.041915523	0.008997646	0.037604944	0.001096506	0.035638266	0.017397597	0.014717494	0.00063798	0.001748403	0.001675888	0.000702438	0.028280618	0.000272478	0.001100168	0.000921446	0.000769825	0.001586527	0.001159498	0.116345333	0.004784486	0.000586707	0.002678638	0.00135287	0.001297935	0.000941222	0.001791619	0.001709582	0.001390226	0.001427582	0.002418612	0.002579022	0.000884822	0.00291962	0.001668564	0.00075664	0.003426489	0.002043588	0.002305812	0.000867243	0.000982973	0.003085891	0.001626081	0.001511815	0.001176345
SCJ355	November	0.001308455	0.006605021	0.001834137	0.002136719	0.023652232	0.006223657	0.022418029	0.000338661	0.000295609	0.001819496	0.007758873	0.000786432	0.000467119	0.000190333	0.000100221	0.01366862	0.000100396	0.000193645	4.79E-05	3.14E-05	4.41E-05	0.000221881	0.073059253	0.004181408	0.000139787	0.000222056	4.11E-05	7.95E-05	0.000150245	4.17E-05	6.57E-05	6.50E-05	0.000171335	0.002403743	0.00742945	3.97E-05	5.47E-05	0.00021857	8.56E-05	0.000114339	0.000225367	0.000103882	8.73E-05	0.000166106	0.004765655	0.000703989	0.001387586	8.38E-05
SCJ356	November	0.00192085	0.009720037	0.002328639	0.001803219	0.042826565	0.01050563	0.041337491	0.001819826	0.001282873	0.000482058	0.015411087	0.000553098	0.000786515	0.000457148	0.000586311	0.034525484	0.000715475	0.000541104	0.000619986	0.000999174	0.000641667	0.001170316	0.12910614	0.014805401	0.000960425	0.001476619	0.000262479	0.000797586	0.000537414	0.000735772	0.000476061	0.001287948	0.004165994	0.005115809	0.006790787	0.002045401	0.000502355	0.000579392	0.000810042	0.004319145	0.002834223	0.002436583	0.001409269	0.0014697	0.007068028	0.001124648	0.000524959	0.000548485
SCJ357	January	0.00245765	0.003526457	0.002034046	0.002441322	0.010796306	0.003097255	0.01031112	0.000489384	0.000132493	0.003262871	0.008680151	0.00056776	0.000596685	0.000298576	0.000173081	0.008892886	0.000317237	0.000313038	7.00E-05	9.38E-05	4.90E-05	0.000312571	0.034102461	0.002388604	0.00012083	0.000125029	0.000145089	5.18E-05	7.42E-05	3.59E-05	3.31E-05	0.000100303	0.000282714	0.006223434	0.023685906	0.000107767	0.000335898	0.000242126	0.000257055	0.000562162	0.00040401	0.000214135	0.000309772	0.000670395	0.004654047	0.000464658	0.001536731	0.000172614
SCJ358	January	0.002688217	0.010796897	0.004706462	0.003502179	0.0277473	0.004936133	0.030675898	0.001065053	0.001372073	0.002667987	0.014209826	0.002489486	0.001030543	0.001668384	0.001197143	0.022270907	0.001011503	0.002190796	0.000944862	0.001474414	0.000900832	0.002008725	0.044864304	0.003470049	0.000846092	0.000769932	0.001244743	0.003265368	0.001562474	0.001410154	0.001251883	0.001461324	0.001382784	0.012151121	0.028988474	0.002364536	0.001604124	0.003284408	0.000600952	0.001217373	0.001468464	0.000665212	0.004830222	0.010783807	0.017809585	0.008201501	0.001830225	0.003648549
SCJ359	January	0.002132643	0.011434734	0.004038973	0.003255542	0.047157992	0.010434736	0.045204017	0.000447752	0.000511639	0.003749857	0.014029748	0.000387655	0.001108823	0.000461829	0.000239848	0.041787132	0.000818623	0.000282078	8.45E-05	0.000718461	0.000718461	0.000843528	0.104748014	0.006231714	0.000535462	4.06E-05	0.000128316	0.000300487	0.000325933	0.000452083	0.000218733	0.000261505	0.000870599	0.010965867	0.023393561	0.000469409	0.000398483	0.001090415	0.000899294	0.002245258	0.002245258	0.000534379	0.00218895	0.003945308	0.014533266	0.002717374	0.001226852	0.000579858
SCJ360	January	0.001910523	0.012865823	0.003408492	0.003631168	0.04686823	0.01160641	0.04562746	0.000378031	0.000536148	0.008189633	0.011827705	0.000881727	0.001228341	0.000306567	0.00021439	0.033006754	0.000224747	7.22E-05	0.000140855	4.70E-05	7.70E-05	0.000623147	0.155023719	0.005877948	0.000307948	0.000500244	0.000100118	0.000196783	0.000106332	0.000232342	0.000214735	0.000144653	0.000192986	0.004629583	0.018916733	0.000191605	0.00010288	0.00081993	0.000315544	0.000951119	0.000840989	8.80E-05	0.000745359	0.002052759	0.010321105	0.002215019	0.001281507	4.00E-05
SCJ361	January	0.001499808	0.01052912	0.003292283	0.004029492	0.04012966	0.009569409	0.038046825	0.000557177	0.000197574	0.00127546	0.012531171	0.000508707	0.000959249	9.56E-05	0.000324981	0.037663679	0.000541482	0.00032452	0.000150027	0.000293591	0.000673505	0.000766291	0.113058435	0.010172748	0.000417767	0.000360988	8.45E-05	0.000140794	0.000125099	0.000294976	0.000408996	0.000265894	0.001059421	0.006949247	0.015513244	0.000250199	0.000296822	0.000867848	0.000599184	0.001653066	0.001806324	0.000596876	0.001682148	0.005963224	0.018797218	0.004724694	0.000924627	0.000201267
SCJ362	January	0.001557958	0.009278994	0.002358964	0.002064595	0.038793417	0.007622913	0.037235459	0.000477934	0.000282355	0.001390414	0.010907707	0.000554697	0.000791662	0.000359785	0.000168879	0.031359408	0.00056738	0.000389823	0.000146851	0.000507304	0.000397833	0.001415112	0.112379223	0.005226568	0.000371133	0.000443224	0.000694873	0.00059942	0.000261662	0.000774306	0.000236964	0.000212934	0.00033175	0.008957924	0.015518168	0.00027568	0.000710226	0.000524659	0.000528664	0.00121486	0.000502632	0.000485944	0.001292291	0.001845653	0.010302947	0.002098637	0.001253575	8.74E-05
SCJ363	January	0.000851077	0.00560262	0.007624924	0.008271018	0.022416276	0.006807166	0.022254028	0.001510933	0.000585251	0.00275604	0.012140339	0.000798926	0.000391857	0.001644932	0.000680137	0.014279257	0.001056784	0.00066058	0.001003184	0.00102926	0.001491376	0.000994492	0.052165574	0.004534247	0.000314355	0.000352744	0.000627262	0.000675067	0.000557727	0.002102703	0.000877152	0.001773861	0.00172171	0.011537704	0.02560546	0.000591046	0.000491814	0.002896558	0.001429085	0.00083152	0.00177024	0.00073591	0.001949147	0.001916552	0.018720067	0.002664051	0.004395902	0.000886568
SCJ364	January	0.001871881	0.005366174	0.001995161	0.001964922	0.021121605	0.005056811	0.019703302	0.000280869	0.000224463	0.001566588	0.011841287	0.000780386	0.000293081	0.000623379	0.000378563	0.021704859	0.000467534	0.000168638	0.000128514	0.000454159	0.000127351	0.000386704	0.071855441	0.003139572	5.35E-05	0.00033495	-1.86E-05	0.000143051	0.00039659	9.77E-05	0.000216903	0.000230278	0.000416361	0.004233974	0.019327647	0.000252957	7.50E-05	0.000326809	0.000359373	0.000825163	0.000275636	0.000320412	0.000586162	0.001004849	0.007497408	0.001266529	0.001092657	0.000414035
SCJ365	January	0.002082853	0.003379922	0.001951093	0.001930088	0.011710379	0.003339821	0.011017208	0.000991539	0.000388118	0.004406311	0.009057045	0.000397666	0.000353746	0.00026161	0.000295027	0.008059299	0.000161835	0.000159448	0.000206233	0.000160403	7.26E-05	0.000247288	0.04076243	0.001989762	4.01E-05	0.000482641	0.000165177	0.000254926	0.000124121	0.000260655	0.000150378	0.000121257	0.000321284	0.009462349	0.019502817	0.00014083	6.25E-05	0.000658798	0.000150855	0.000110277	0.000304097	0.000211484	0.000537064	0.000439676	0.004710885	0.000394324	0.001488502	2.58E-05
SCJ366	January	0.002258492	0.00779874	0.002235064	0.00235471	0.032291298	0.007539926	0.030832677	0.002056851	0.001257816	0.002292238	0.012266917	0.001465593	0.001125062	0.000218933	0.000702536	0.03337871	0.00074465	0.000125782	0.000199968	0.000929836	9.04E-05	0.000360611	0.10151136	0.004100314	0.000624167	0.000855371	4.82E-05	7.14E-05	7.22E-05	0.000166779	0.000111837	9.23E-05	0.001964815	0.003411443	0.022287056	0.000449579	0.000258536	0.000778954	0.000533526	0.001626237	0.001014899	0.000654288	0.00060827	0.001687315	0.007934005	0.001667234	0.00119897	0.000376508
SCJ367	January	0.001040297	0.004583819	0.000299624	0.000980109	0.029942331	0.004091133	0.029210539	0.000865324	0.004082582	0.005023223	0.009128499	0.000458152	0.000599906	0.001029443	0.000591683	0.023605828	0.000537087	0.001195536	0.000248645	0.001088974	0.000761722	0.002443695	0.06294701	0.004265777	0.000497948	0.00072357	0.000921237	0.000336131	0.000233516	0.000401582	0.000566687	0.000890321	0.00124783	0.002121048	0.017201243	0.000684103	0.000781127	0.001124823	0.001231714	0.001376428	0.000868285	0.000338434	0.003071228	0.005408031	0.011676454	0.002794955	0.000802505	0.000769616
SCJ368	January	0.001091237	0.010603261	0.001910315	0.003206581	0.035264585	0.010614189	0.0352854	0.001090716	0.000213876	0.001365997	0.008611767	0.000399131	0.00117762	0.00031535	0.000642149	0.026157936	0.000911185	0.00030078	0.000315871	0.000517778	0.000517778	0.000865912	0.095215991	0.00923258	0.000320034	0.000156114	0.000467301	0.000179011	0.000495922	0.001125061	0.000350736	0.000142584	0.000189418	0.00494517	0.021038959	0.000456894	0.000544317	0.000226365	0.000735817	0.00062966	0.000610926	0.000597917	0.002539974	0.003102505	0.010323296	0.002635724	0.000307024	0.000783692
SCJ369	January	0.001663123	0.009572254	0.002605984	0.002267247	0.038093923	0.006390671	0.035584212	0.001528647	0.006516997	0.006689168	0.009590592	0.001720174	0.001644785	0.000903639	0.000704981	0.034357627	0.000125307	0.00095967	0.000578145	3.72E-05	0.001018249	0.007708435	0.130704156	0.008201005	0.001088034	0.000711603	0.001022833	0.000649968	0.000212411	0.000594955	0.000220561	0.000429407	0.002380838	0.006768121	0.024401811	0.001499612	0.000462007	0.000619405	0.000877151	0.003976214	0.000979536	0.00066474	0.002099152	0.002992093	0.010020508	0.003303833	0.000695812	0.000429407
SCJ370	January	0.000895549	0.005463879	0.001016948	0.002233737	0.014884424	0.004746692	0.014278364	0.00096372	0.001553904	0.001335387	0.009639063	0.000945043	0.000176495	0.000478124	0.001332585	0.012360263	0.000809636	0.001373674	-4.48E-05	0.000471588	0.00033338	0.000438903	0.04800201	0.002752017	0.000507073	0.000865667	0.000733996	0.000536022	0.00161367	0.001110332	0.001195311	0.001439976	0.000519213	0.006426664	0.031086491	0.000552831	0.000237195	0.000372601	0.000297894	0.000655553	0.000560302	0.000575243	0.001045897	0.001257878	0.005995232	0.00146519	0.00122426	0.000243731
SCJ371	January	0.0015488	0.008635417	0.002321174	0.00232452	0.031298081	0.007543068	0.03028304	0.00181295	0.000281056	0.008678737	0.008165582	0.000805658	0.001005707	0.000200402	0.000150389	0.019583027	0.00014	7.06E-05	0.000256754	1.80E-05	6.90E-05	0.000224528	0.090824819	0.004098728	0.000350439	0.000474237	5.16E-05	0.000132251	8.59E-05	7.27E-05	6.36E-05	1.78E-05	7.27E-05	0.002692217	0.02283577	6.67E-05	6.20E-05	0.000631319	3.31E-05	0.000533583	0.000366816	6.76E-05	0.000374917	0.001105556	0.006590896	0.000974361	0.001234285	9.47E-05
SCJ372	January	0.001501071	0.011621436	0.003353795	0.00480653	0.053419936	0.008929264	0.04953622	0.000444335	0.000266512	0.001463821	0.011825422	0.001003079	0.000504644	0.00080264	0.000208864	0.032642634	0.00047848	0.000303762	0.001193318	0.000896651	0.000896651	0.002718778	0.132824137	0.017230163	0.000407529	0.000225271	0.00037427	0.000372496	0.001113054	0.000640339	-5.37E-05	0.000499766	0.001048754	0.007880067	0.027829895	0.001392869	0.000612401	0.00058003	0.000445222	0.000954743	0.000997757	0.000323717	0.001622575	0.003143158	0.012575735	0.004003003	0.000847429	0.001035894
SCJ373	January	0.002264499	0.00257373	0.004181455	0.004382592	0.01753721	0.005526472	0.01460636	0.001153458	0.002898011	0.002898011	0.008830862	0.002475214	0.00094548	0.000519945	0.001644669	0.013912644	0.001443533	0.001852647	0.000671824	0.000551416	0.000994738	0.002175561	0.049147153	0.009833809	0.001871803	0.000967372	0.004093886	0.002759815	0.001313546	0.001621409	0.000915378	0.00142985	0.001986739	0.006703191	0.024576997	0.000855173	0.000550047	0.003119672	0.006398065	0.001116514	0.00187454	0.001670667	0.001451742	0.002353437	0.006820862	0.001736344	0.002196085	0.000996106
SCJ374	January	0.001567546	0.004753785	0.004095358	0.003443415	0.021056696	0.00495333	0.018134836	0.00051291	0.000439432	0.001275072	0.009087589	0.001082731	0.000589271	0.001465252	0.000503545	0.012934416	0.001435717	0.000841403	0.000267981	0.000193782	0.001549537	0.001376645	0.047425471	0.003524817	0.000638977	0.000756399	0.001144683	0.000938655	0.000591432	0.000731906	0.001203034	0.001511356	0.000694446	0.009054451	0.034654582	0.000887508	0.000373157	0.000687963	0.000855091	0.001281555	0.001146124	0.002133044	0.001165574	0.001551698	0.013847137	0.001478939	0.003179035	0.000768645
SCJ375	January	0.002210198	0.009228102	0.002489104	0.002614348	0.037837534	0.007604975	0.035996124	0.001565241	0.000578651	0.002221986	0.010779871	0.000464563	0.001899086	0.000305428	0.000268171	0.038679304	0.000424989	0.000455722	0.000352369	0.000281221	0.000159345	0.000373418	0.133507104	0.003147111	0.000254699	0.000623907	6.69E-05	0.000105248	3.89E-05	0.00012756	8.02E-05	5.14E-05	0.000248805	0.006506401	0.033980002	7.39E-05	1.58E-05	0.000770412	0.00059528	0.00121203	0.000698843	0.000203128	0.000928494	0.002907778	0.014509212	0.003222679	0.001117729	0.000116193
SCJ376	January	0.002591115	0.006240128	0.002802367	0.003201378	0.015615345	0.005202808	0.014459469	0.001042783	0.00018521	0.002676162	0.007268161	0.000700045	0.000840455	9.29E-05	0.000146055	0.011970884	0.000472039	0.00028173	2.09E-05	0.000372058	-2.91E-06	0.000110179	0.048537144	0.002213957	0.000137132	0.00051174	0.000112	9.27E-05	0.000261515	2.33E-05	4.50E-05	0.000112546	0.000112911	0.007514743	0.035440432	2.42E-05	0.000104169	0.000450003	0.000140592	0.000732826	0.000302127	0.000270985	0.000269346	0.001059174	0.007607256	0.001123642	0.001982855	9.72E-05
SCJ377	January	0.001091712	0.009904724	0.002872813	0.003164911	0.031526425	0.00892156	0.027888263	0.000884919	0.000136823	0.002074157	0.009529718	0.000556639	0.000824775	0.00041718	0.000254717	0.030056831	0.000351524	0.000103995	0.000121248	0.000251602	8.10E-05	0.000458155	0.106969106	0.00266003	0.000365901	0.000150721	7.76E-05	0.000264062	0.000108069	0.000355118	6.78E-05	0.000150961	0.001204813	0.005628213	0.026244464	0.000281554	0.00010711	0.00063835	0.00044833	0.001133646	0.000480919	0.000285868	0.000842746	0.002212419	0.011548044	0.002526801	0.001210085	0.000225004
SCJ378	January	0.002679722	0.014317796	0.008311082	0.010522679	0.065255965	0.016843964	0.066962115	0.002019655	0.000790161	0.00027405	0.012769465	0.002039915	0.002319297	0.001613378	0.000903193	0.04763357	0.001305205	0.002101763	0.002133754	0.001742406	0.002026053	0.0036309	0.176677145	0.026418664	0.000581157	0.000677128	0.001497146	0.001106865	0.00172641	0.001045017	0.002063375	0.00145236	0.002406738	0.017954028	0.032937222	0.001839443	0.002038849	0.000853075	0.001429967	0.003253414	0.00160698	0.001799988	0.007583836	0.012580722	0.026757761	0.010135596	0.003474148	0.004031845
SCJ379	January	0.001505927	0.007497723	0.002813215	0.003013647	0.016816184	0.006703167	0.016143895	0.000466479	0.000145573	0.000671572	0.00954184	0.000280031	0.000722486	0.000210113	0.000164218	0.015323882	0.000223738	0.000343495	0.000139836	0.000452137	2.22E-05	0.000222303	0.049766581	0.002347812	0.000140553	0.000130872	7.31E-05	0.000168162	0.000190751	0.000254573	5.70E-05	9.39E-05	0.000244534	0.006661575	0.039353097	0.000120833	6.35E-05	0.000149517	0.000604881	0.000546795	0.000445324	0.000123343	0.00026031	0.001270715	0.008580556	0.001229482	0.000822164	0.000266764
SCJ380	January	0.002039924	0.009936043	0.002515613	0.002851393	0.03557588	0.008958837	0.031305248	0.000780943	0.000431466	0.001554647	0.010849851	0.000518933	0.000984447	0.000331671	0.000651406	0.035331089	0.00041542	0.000118971	0.00038646	0.000228941	0.000122689	0.000381177	0.13398787	0.003068202	0.00030956	0.000523042	3.91E-05	0.000101947	4.30E-05	0.000283535	4.81E-05	3.78E-05	0.000559438	0.006215653	0.031969373	0.000183544	6.65E-05	0.000391352	0.000587811	0.00105352	0.000573527	0.000219744	0.000745722	0.002107628	0.012580019	0.002101757	0.000778204	0.000109187
SCJ381	January	0.00192324	0.0172848	0.003960929	0.004568581	0.053738831	0.014042006	0.050942215	0.000467708	0.000207367	0.002204262	0.009889858	0.001511907	0.007529221	0.000509068	0.000749296	0.048295741	0.000206517	0.000236829	0.000562609	0.000190369	-1.42E-05	0.001132301	0.245524054	0.00418416	0.000462042	0.000147593	0.000195185	6.23E-05	0.000192352	0.000210766	0.000115865	0.000169123	0.000816435	0.004749602	0.026584287	0.000162324	0.000196885	0.000150709	0.000711052	0.001451	0.000680457	0.000165157	0.000548445	0.002651856	0.016692446	0.002364886	0.000561476	0.000277339
SCJ382	January	0.001272415	0.007878164	0.00321059	0.003269696	0.018384922	0.006811715	0.016859765	0.000465235	0.000653431	0.002170974	0.01156813	0.000605929	0.001085668	0.000238238	0.000552625	0.016042794	0.00038002	0.000240413	0.000114949	0.000124377	0.000124377	0.000100082	0.047234901	0.003105069	0.000197625	4.50E-05	7.65E-05	0.000158463	0.000161363	0.000679177	0.000114586	3.77E-05	0.000231711	0.007130091	0.040890959	0.000250204	0.000187109	0.00024404	0.000790862	0.001190826	0.000378932	0.000270148	0.000430424	0.000888768	0.007346209	0.000917778	0.001527333	6.49E-05
SCJ383	January	0.001114217	0.012866386	0.003398584	0.004212055	0.040548329	0.011210261	0.040379717	0.000391942	0.000180771	0.001154748	0.011392248	0.000550421	0.000941957	0.000425988	0.000164153	0.035403639	0.000169017	0.00023022	0.000154021	0.000382619	0.000193742	0.000483949	0.152725514	0.003752021	9.85E-05	0.000781857	0.000150373	9.08E-05	0.000142672	0.000413829	0.000111868	0.00018523	0.001302689	0.008073512	0.02990835	0.000135781	3.24E-05	0.000175097	0.00094601	0.001845003	0.000852382	0.000410586	0.001481839	0.005264664	0.015603493	0.004429305	0.000797664	0.000297097
SCJ384	January	0.001350819	0.007143188	0.001225838	0.00445059	0.049012688	0.007623855	0.050835134	0.003226324	0.002024853	0.001282826	0.008835937	0.002064942	0.002659978	0.002566439	0.001949393	0.046792895	0.001287543	0.000260574	0.002250448	0.000343502	0.000947185	0.019683758	0.1412622	0.007765736	0.000889803	0.001954895	0.001459293	0.000931464	0.00260299	0.000639055	0.002120751	0.001905767	0.002075553	0.001669561	0.0235794	0.001350819	0.001130726	0.002094418	0.001752095	0.002780243	0.002420234	0.002029176	0.00701074	0.013510943	0.013395394	0.004599938	0.000780936	0.000424465
SCJ385	January	0.001813253	0.015825653	0.003508748	0.004005466	0.04359544	0.013993367	0.039442042	0.001953758	0.001662381	0.003510914	0.011909627	0.001174947	0.009770799	0.000488362	0.000599002	0.042208498	0.000945002	0.000113889	0.000739816	0.000129982	7.15E-05	0.001087983	0.288279513	0.004199666	0.000872429	0.000197604	0.000185379	0.000284414	0.000193117	0.000613547	6.95E-05	4.69E-05	0.000242169	0.004926948	0.035409806	8.91E-05	6.27E-05	0.000558769	0.000570375	0.001502998	0.000941753	8.08E-05	0.000379734	0.001292705	0.00755522	0.001626945	0.00094361	8.94E-05
SCJ386	January	0.001723012	0.00563582	0.000813006	0.001286047	0.020548776	0.004743668	0.019005225	0.003021023	0.00227741	0.005440714	0.009430276	0.001367955	0.003159807	0.00019437	0.000412669	0.022102819	0.000239098	0.000191978	0.000156085	0.000237257	4.22E-05	6.74E-05	0.044739788	0.002776404	0.000136575	0.000178541	5.80E-05	0.000116512	7.10E-05	0.000686923	8.47E-05	1.18E-05	0.001032408	0.004940983	0.034599581	0.000117432	7.47E-05	0.000226029	0.000610721	0.001290465	0.00109002	0.00017081	0.001170088	0.003925692	0.013430698	0.004501441	0.000823129	0.000138967
SCJ387	January	0.001746364	0.009697703	0.001842315	0.002137814	0.036963786	0.00823537	0.033241056	0.001930876	0.006645484	0.007068791	0.010554765	0.001587974	0.003455774	0.000305438	0.000532893	0.045114036	0.000655985	0.000330796	0.000390559	0.000268103	3.07E-05	0.000455545	0.161019071	0.003596197	0.000508809	0.000473385	4.50E-05	8.33E-05	0.000166927	0.000115575	8.27E-05	0.000160811	0.003322615	0.003319557	0.026924329	0.00035335	0.000109331	0.000600938	0.000416426	0.00318525	0.000626423	0.000455545	0.00043108	0.001626711	0.008638926	0.001984904	0.00105317	0.000570611
SCJ388	January	0.001843355	0.019970022	0.002577673	0.00314772	0.053896994	0.018242311	0.051639283	0.000765375	0.011380093	0.007746097	0.010393238	0.001741196	0.001061227	0.000470748	0.000342437	0.060872404	0.000335898	0.000160185	0.000338759	0.000387387	0.000208813	0.002546209	0.177081835	0.004081044	0.000137302	0.000140162	0.000250494	0.000228019	0.00040128	0.000471157	0.000156507	0.000123817	0.00982074	0.006013482	0.022808405	0.003166109	0.000342437	0.000610093	0.001471088	0.00952121	0.002334944	0.00354001	0.004634745	0.005995502	0.019899737	0.004676426	0.000368181	0.001041612
SCJ389	January	0.001456965	0.009006362	0.002363478	0.003157189	0.030651381	0.007706976	0.029499672	0.00181238	0.001408529	0.003238992	0.011041334	0.000869056	0.006552684	0.000164899	0.000563584	0.030544605	0.000695761	0.000227113	0.000169204	0.000258542	0.000126365	0.000468433	0.076771608	0.004574974	0.000153705	0.000362519	0.00015758	6.69E-05	8.33E-05	0.000696407	6.89E-05	0.000116678	0.0027796	0.004625779	0.027257823	0.000225821	0.000127441	0.000352401	0.000766801	0.00264075	0.000332381	0.000227974	0.000483287	0.001763298	0.011570474	0.002047889	0.001210048	0.000545286
SCJ390	January	0.001413402	0.003820628	0.001649084	0.002002147	0.012496904	0.003555255	0.011426668	0.001705473	0.010625718	0.011775358	0.010081623	0.00040715	0.005909544	0.000164103	9.21E-05	0.012319222	0.000676435	0.000154666	2.49E-05	0.000180674	8.31E-05	0.000117381	0.045865252	0.003428668	0.000122905	0.000272277	0.000117841	0.000125666	9.34E-05	0.000282404	2.97E-05	4.51E-05	0.000427634	0.002731749	0.031391288	7.23E-05	6.74E-05	0.000383214	0.000513253	0.000692776	0.000197706	0.000156738	0.000111627	0.00077103	0.004379222	0.000410372	0.001365299	9.71E-05
SCJ391	January	0.001965216	0.010979175	0.001318088	0.002091708	0.061705842	0.009974569	0.059800206	0.00086574	0.001251633	0.001946425	0.011045171	0.000624671	0.001251175	0.000319897	0.000170031	0.049325168	0.001435872	0.000192947	0.0005628	0.000710374	0.00020028	0.006543233	0.242266432	0.009040541	0.000359312	0.000886822	0.000412017	0.000317606	0.000350146	0.000154907	0.00042485	6.65E-05	0.001465662	0.00508582	0.025344314	0.000741997	0.000121909	0.000165907	0.000727331	0.001231468	0.000445932	0.000505053	0.001304797	0.002387315	0.009089122	0.001440914	0.000179656	5.55E-05
SCJ392	January	0.001724806	0.007747908	0.002356592	0.003344314	0.034059727	0.007344514	0.033349709	0.001642496	0.00839675	0.007183602	0.013814761	0.00059026	0.000250267	0.000260278	0.000355194	0.031955627	0.000663672	0.000294389	0.00035816	-7.93E-05	0.00031441	0.000966959	0.070465664	0.004135159	0.000426011	0.000392642	0.000321084	0.000184642	0.000317005	0.000662931	0.000114938	0.000144599	0.003194154	0.004375416	0.031703135	0.000447886	0.000585811	0.000378923	0.000987351	0.002744414	0.000859437	0.000465683	0.000944342	0.002706225	0.011309121	0.001906852	0.001589847	1.04E-05
SCJ393	January	0.003081582	0.00261362	0.001431623	0.002566681	0.010836387	0.003544566	0.012702547	0.001939412	0.001772994	0.004417195	0.008138136	0.001171328	0.00482684	0.003688937	0.001691207	0.007302489	0.001986351	0.002634955	0.002608641	0.000196288	0.001194798	0.006163875	0.016795439	0.003586526	0.000578908	0.001534746	0.001731745	0.001900297	0.001541858	0.001344147	0.002295718	0.001987773	0.001468605	0.002543923	0.019788123	0.002691139	0.002180505	0.002758702	0.001134346	0.001765171	0.001366194	0.002184061	0.007048594	0.012130039	0.014587197	0.006609079	0.000398266	0.002309231
SCJ394	January	0.001004605	0.007716693	0.002471536	0.003029539	0.026832961	0.007462781	0.024548764	0.001444852	0.001503395	0.00390033	0.009498755	0.00043389	0.004400124	0.000417833	0.000150206	0.020128903	0.000387056	0.000320483	0.000341894	0.000523211	0.000133479	0.00049143	0.06330585	0.002578587	0.000341894	0.000473031	0.000313124	0.000149202	0.000349588	0.000271307	0.000137828	0.000252239	0.000202728	0.005545568	0.02501778	0.000505481	0.000164591	0.000479052	0.00021176	0.000519531	0.000237519	0.00035862	0.000988548	0.002541119	0.009960411	0.001705119	0.000605841	0.000269969
SCJ395	January	0.002267108	0.004099287	0.003895521	0.004636955	0.02501524	0.005655783	0.025162499	0.001745707	0.000773967	0.007047041	0.007395497	0.001624133	0.000976877	0.001225163	0.001442627	0.019885138	0.00208389	0.001075335	0.000404107	0.001327902	0.002815905	0.004377539	0.099184252	0.004388669	0.000884412	0.000123287	0.001699475	0.001451189	0.001303929	0.001184067	0.001362148	0.00126369	0.001214033	0.015581229	0.041345607	0.002608715	0.000837323	0.001233724	0.002084746	0.000344176	0.001474305	0.002541935	0.003449463	0.004885241	0.0157302	0.003742269	0.001449476	0.000453764
SCJ396	January	0.002401938	0.005472964	0.002882326	0.003938411	0.024220234	0.005569554	0.024419169	0.002850342	0.004311335	0.003374867	0.012236131	0.000398511	0.005968704	0.000207251	0.000374203	0.018105687	0.000393393	0.000445206	4.48E-05	0.000235396	0.000230279	0.000527723	0.052889969	0.004542893	0.000481027	0.000313435	0.00034222	0.000452882	0.00040043	0.000788706	0.000575058	0.000164394	0.000252667	0.005882989	0.032982989	0.000481667	0.000385078	0.000362689	0.000802778	0.000650538	0.00055267	0.000462477	0.000393393	0.001679118	0.007272339	0.000995317	0.001519202	0.000511731
SCJ397	January	0.000228003	0.012776065	0.0031496	0.002838687	0.043287507	0.010290733	0.040399469	0.000533981	0.000393823	0.002268186	0.009495684	0.00067858	0.001259445	0.000420967	0.000102651	0.035203764	0.000195431	0.000770867	3.70E-05	8.39E-05	0.000186054	0.000802946	0.137641274	0.005814077	0.000243795	0.000535462	0.000355823	0.000662294	0.000350888	0.000390862	0.000254159	0.000665256	0.000793075	0.005686257	0.027970344	0.000516215	0.00032177	0.000635151	0.000545825	0.001670048	0.001114352	0.000324732	0.00144698	0.004928715	0.015665584	0.004808297	0.000369641	0.000712633
SCJ398	January	0.001046392	0.005088436	0.001913752	0.002118667	0.024044354	0.004191987	0.022350704	0.001866266	0.001765092	0.005092073	0.008451566	0.00044277	0.00718935	0.000158285	0.00025732	0.018065029	0.000379884	0.000276785	0.000100746	4.62E-05	4.15E-05	0.000128553	0.065796313	0.003612749	0.000101816	0.000477636	8.58E-05	3.57E-05	4.19E-05	7.57E-05	4.26E-05	4.09E-05	6.42E-05	0.003887395	0.026697981	6.29E-05	6.40E-05	0.000719983	9.05E-05	0.0003709	0.000149515	0.000133473	0.000246411	0.000885541	0.006582733	0.000775597	0.001544563	9.71E-05
SCJ399	January	0.001876439	0.008489698	0.001690239	0.001910731	0.031082168	0.006992879	0.028247656	0.002311708	0.002105053	0.005719559	0.009990428	0.001366269	0.001788603	0.000242752	0.000236134	0.026350462	0.0001489	0.000219289	1.20E-06	3.91E-05	2.20E-05	0.000211468	0.05045058	0.003264968	0.000184395	0.000169054	0.000112201	4.75E-05	6.83E-05	0.000117315	7.64E-05	2.26E-05	0.00036488	0.004521442	0.034222902	0.000256589	3.46E-05	0.000417521	0.000457228	0.001312124	0.000888285	0.000225305	0.001660459	0.005270453	0.017841211	0.004727495	0.001045006	0.00012273
SCJ400	January	0.001031325	0.01192501	0.002453999	0.002775124	0.033360802	0.010774371	0.032194936	0.001418583	0.001569714	0.005020495	0.011890466	0.000579297	0.001490626	0.000248627	0.000224764	0.026574919	0.000200674	0.000216356	0.000472482	-1.52E-05	1.14E-05	0.000420439	0.147881988	0.004147345	0.000350441	0.000294762	5.14E-05	0.000203856	0.000350214	0.000177266	2.32E-05	2.23E-05	7.59E-05	0.005450933	0.027407615	0.000106132	7.34E-05	0.000678838	0.000212947	0.000798607	0.000572933	6.75E-05	0.000596341	0.001161775	0.005976823	0.001135185	0.001174502	4.93E-05
SCJ401	January	0.001017001	0.00396067	0.001355454	0.00154232	0.014801907	0.003423989	0.013177516	0.002141488	0.002257046	0.005489834	0.006323408	0.000514705	0.00437342	0.00027417	7.82E-05	0.016955654	0.000548939	0.000233508	9.66E-05	7.41E-05	5.26E-05	0.000145457	0.04849077	0.001732326	0.000184474	0.000344731	5.19E-05	3.17E-05	3.11E-05	5.82E-05	5.71E-05	1.61E-05	7.88E-05	0.005913199	0.034865074	6.20E-05	7.92E-05	0.00046597	9.72E-05	0.000184474	0.00032739	0.000115558	0.00035086	0.001117909	0.006674866	0.001513169	0.001576404	5.89E-05
SCJ402	January	0.001572642	0.009870651	0.00194772	0.002635466	0.029758057	0.007921278	0.027351357	0.002204591	0.002643319	0.005711933	0.010628867	0.000561067	0.000571193	0.000292416	0.000265758	0.020144691	0.000362679	0.000139492	0.00016491	0.000153958	9.18E-05	0.000409796	0.112954309	0.003581324	0.000312668	0.000461666	0.00010932	0.000150445	0.000102294	8.93E-05	8.00E-05	0.000207688	9.77E-05	0.005637951	0.038643379	9.67E-05	0.000319281	0.000630917	0.000229593	0.000643316	0.000402563	0.000123373	0.00033726	0.000833438	0.004878495	0.000879935	0.001149206	0.000138665
SCJ403	January	0.001294105	0.006633594	0.002823285	0.003105815	0.017502757	0.0061803	0.017065769	0.001580116	0.001685836	0.005224791	0.00818641	0.000331817	0.007313352	0.000129539	9.14E-05	0.015400454	0.000192568	0.00011708	5.44E-05	6.69E-05	2.31E-05	6.47E-05	0.049279878	0.002525364	5.06E-05	0.000394479	6.58E-05	9.82E-05	3.61E-05	0.000114148	3.88E-05	5.90E-05	7.27E-05	0.006190377	0.03548171	3.98E-05	6.16E-05	0.000701561	0.000186704	0.00012111	0.000335665	8.83E-05	0.000464654	0.001148443	0.008821095	0.000963021	0.001632335	0.000147311
SCJ404	January	0.002105818	0.013016597	0.007303414	0.007306023	0.030745635	0.011233347	0.029344075	0.0012894	0.002705741	0.006214858	0.012459277	0.000372126	0.008596292	0.000341695	0.000438205	0.023690885	0.000345173	0.000549495	2.43E-05	0.000179977	6.09E-05	0.000479939	0.050475287	0.004207288	0.00020693	0.000292137	0.000187802	0.000257358	0.000166066	0.000202583	6.96E-05	7.56E-05	0.00028605	0.009562256	0.036912673	0.000196497	0.000435596	0.000435596	0.000550364	0.000504283	0.000367779	0.000351259	0.000782509	0.001135507	0.015490194	0.001374607	0.001818028	0.00012694
SCJ405	January	0.001009884	0.005294825	0.002016675	0.002177558	0.025078628	0.004662259	0.023486946	0.001388187	0.001766911	0.005657236	0.008107763	0.000548609	0.007009421	0.000280703	0.0003866	0.020723089	0.000301235	0.000280844	0.000105756	7.27E-05	5.70E-05	0.00018226	0.075542182	0.003468568	0.000234013	0.000555922	4.42E-05	5.40E-05	5.67E-05	4.13E-05	4.33E-05	6.15E-05	6.26E-05	0.004599396	0.027870611	5.32E-05	8.17E-05	0.000589673	0.000153712	0.000486871	0.000260733	7.97E-05	0.000499387	0.001158392	0.008285663	0.001283978	0.00106234	5.64E-05
SCJ406	January	0.001457072	0.006168355	0.002033567	0.004443547	0.028485772	0.006024771	0.026447886	0.001803257	0.001567549	0.002543128	0.012881537	0.000340427	0.003633143	0.002280071	0.000764342	0.025616611	0.001268865	0.001800378	0.000228151	0.000265936	0.001719769	0.003237298	0.086940297	0.021631525	0.000503444	0.00105151	0.000346185	0.000395486	0.00025658	0.000840272	0.001237198	0.000709283	0.001108728	0.004928638	0.033767432	0.000703166	0.001061226	0.001061226	0.001809374	0.001809015	0.001807935	0.000958666	0.001961955	0.002258119	0.00912964	0.001059427	0.000508842	0.001490899
SCJ407	January	0.001617361	0.006740877	0.001347684	0.001494717	0.022975373	0.005179486	0.020916036	0.001668068	0.002341121	0.00530371	0.009280088	0.000981155	0.0005569	0.00015756	0.000347931	0.020200698	0.000302488	0.000299856	2.86E-05	0.000238621	0.000108081	0.000103169	0.046602568	0.002716949	0.00019388	0.00032828	4.39E-05	0.000100361	5.91E-05	0.000297224	3.46E-05	2.93E-05	0.000531459	0.004913143	0.037699185	7.58E-05	5.32E-05	0.00039548	0.000359511	0.001052039	0.000701652	0.000124223	0.00125592	0.003534578	0.012224781	0.0043301	0.001133627	0.000178615
SCJ408	January	0.002032632	0.006717744	0.004219018	0.004742164	0.016540522	0.005898695	0.017376976	0.001523991	0.001059831	0.003708442	0.012034305	0.000405173	0.005440338	0.001126554	0.000671097	0.01230023	0.000696239	0.000818081	6.38E-05	0.00062178	9.77E-05	0.000341351	0.052664711	0.002779156	0.000175027	0.000698173	0.000392602	0.001318987	0.000513477	6.77E-05	0.001493047	0.000816147	0.000577299	0.007967107	0.041558725	0.000750391	0.000587936	0.00045449	0.000793906	0.000612111	0.000534751	0.000644988	0.000871266	0.000571497	0.006132709	0.001286109	0.002156408	0.000801642
SCJ409	January	0.002023583	0.003167894	0.002415244	0.002732977	0.024081661	0.0050507	0.023155987	0.001975608	0.000791974	0.003528883	0.010828096	0.001198578	0.003057002	0.000624456	0.000693665	0.020132803	0.001076675	0.001047576	0.001224531	0.001672818	0.000707035	0.002021224	0.041011965	0.012935831	0.001208802	0.000755796	0.000372786	0.001127796	0.000981512	0.000920168	0.0015344	0.000633107	0.001266214	0.006962604	0.034653368	0.001563499	0.002352327	0.000279983	0.001815169	0.001619338	0.00092646	0.000684227	0.000750291	0.003295302	0.008772268	0.001718433	0.001080607	0.000574908
SCJ410	January	0.002016137	0.007020671	0.001643658	0.002080357	0.027937897	0.005544766	0.024275378	0.001652609	0.000771036	0.002650558	0.01097588	0.000333947	0.000725498	0.000311372	8.64E-05	0.01585859	8.48E-05	0.0001985	0.000178261	3.74E-05	6.07E-05	0.000150626	0.042157111	0.004821603	0.000368587	0.000242092	0.000195386	7.12E-05	0.000312929	0.000300864	0.000226134	0.000112873	0.000546459	0.002980613	0.030138522	0.000676068	0.000257272	0.000165806	0.000603673	0.001912216	0.001098756	0.000411401	0.002627205	0.003955209	0.014347266	0.003443001	0.000647655	0.000401671
SCJ411	January	0.002352217	0.006801432	0.002112521	0.001273357	0.031724341	0.007583526	0.029744224	0.000624579	0.001439089	0.005138626	0.0102736	0.000978873	0.000737351	0.000726393	0.000394015	0.028119313	0.00044515	0.000950566	0.001371974	0.000428713	0.000603121	0.001216286	0.098038419	0.008595728	0.000266177	0.000248371	0.000605404	0.00097659	0.001104428	0.000320964	0.000833229	0.000195866	0.00023513	0.007441535	0.022916767	0.000328269	0.000666127	0.000881168	0.000467521	0.000757896	0.000642385	0.000334661	0.000867471	0.002564976	0.008136425	0.001908894	0.000864732	0.000951023
SCJ412	January	0.001272004	0.006431388	0.002804739	0.003056838	0.019575041	0.005642286	0.017794812	0.001462804	0.003350665	0.006485779	0.01034985	0.000396278	0.007116313	0.00040117	0.000396278	0.019236896	0.00028174	0.000228212	-1.38E-05	6.24E-05	0.00010907	0.000182167	0.05801545	0.003231522	0.000108782	5.27E-05	0.000119718	0.000125186	5.78E-05	0.000131805	9.64E-05	0.000136985	0.000259005	0.007543096	0.034279633	0.000211521	0.000115113	0.000540745	0.000331815	0.00056089	0.00056089	0.000100149	0.000552832	0.001504821	0.008022544	0.001259917	0.001211569	8.26E-05
SCJ413	January	0.00051832	0.008847118	0.003727262	0.004537304	0.026874113	0.009546537	0.025385171	0.001106224	0.01062689	0.011966849	0.015039298	0.001570125	0.001410436	0.000561141	0.001065187	0.022973781	0.001709295	0.000390747	0.000464793	0.000936722	0.000966162	0.001080353	0.066005906	0.004373154	0.001001847	0.001355125	0.001447905	0.000129357	0.000724398	0.000494232	0.001048237	2.14E-05	0.002243673	0.004394565	0.030571044	0.001185623	0.000666411	0.000503154	0.000523672	0.002498818	0.001174917	0.001061618	0.000477282	0.001895747	0.00791218	0.001162428	0.000289046	0.000177531
SCJ414	January	0.000447446	0.020745988	0.006881904	0.00610077	0.057115086	0.018887107	0.056456135	0.001017497	0.004300453	0.008683906	0.010866785	0.000797566	0.001434186	0.001091229	0.000441969	0.05032166	0.000702768	0.000786612	0.000305038	0.000901633	0.000806414	0.002594512	0.14245213	0.011160869	0.000403628	0.000728469	0.000885623	0.000112493	0.001070584	0.000571736	0.000933654	0.000549828	0.003480557	0.007451955	0.027346026	0.001590076	0.000541401	0.000825373	0.001292622	0.003288012	0.001136732	0.001346551	0.00105036	0.003132543	0.031565585	0.001726585	0.000879303	0.00104067
SCJ415	January	0.001776989	0.002817082	0.002045777	0.002811888	0.010936565	0.001935405	0.011934457	0.000220744	0.001031653	0.00310405	0.015064477	0.000220095	0.001382247	0.001454962	-9.28E-05	0.016562939	0.001062168	0.00135368	0.000762216	0.00084467	0.00084467	0.002036688	0.047596293	0.002907977	0.000653792	0.000821947	0.001054377	0.000918684	0.001086839	0.000670023	0.001007631	0.000770007	0.001236166	0.009898419	0.029865359	0.001262136	0.000395391	0.000825193	0.001359523	0.000492129	0.001608185	0.000934916	0.000975818	0.001490671	0.005145282	0.000553808	0.000570039	0.000748582
SCJ416	January	0.000930917	0.004782702	0.001126778	0.001902389	0.035767037	0.004727861	0.034336558	0.000422139	0.000177427	0.000422139	0.015085006	0.000610166	0.000836904	0.000867781	0.000458546	0.024698339	0.000687127	0.00029817	4.38E-05	0.000541038	0.000781602	0.000294483	0.079602637	0.004129678	0.000297709	0.000291718	0.000201852	0.00046085	0.000261763	0.000659016	0.000252085	0.000183879	0.000606018	0.006336689	0.047302114	0.000291257	0.000354394	0.00033089	0.000794506	0.001538778	0.000898658	0.000508318	0.001669199	0.003858237	0.012880299	0.003197839	0.001706528	0.000794045
SCJ417	January	0.001321508	0.012849151	0.003881303	0.004280276	0.051470034	0.011205771	0.046526923	0.000279771	0.000157386	0.001493336	0.010559092	0.000326767	0.001602992	0.000282708	0.000481461	0.037917906	0.000607762	0.000186514	0.000478034	3.82E-05	9.59E-05	0.000728677	0.168129162	0.003606427	0.000372049	0.000384532	6.98E-05	0.000227146	0.000139274	0.000101579	0.000113083	-1.08E-05	0.00036079	0.005825258	0.026944421	0.000117244	4.33E-05	0.000576186	0.000781303	0.000798681	0.000509364	0.000164974	0.001082124	0.003939558	0.011992459	0.00296195	0.000666996	0.000152246
SCJ418	January	0.002116365	0.003044937	0.001713537	0.00161496	0.022719583	0.002915326	0.025668377	0.001340527	0.002101761	0.00416762	0.012395764	0.003069885	0.000469762	0.001238299	0.001058791	0.020136499	0.000570773	0.000643794	0.001084956	0.002849608	-4.26E-05	0.007888601	0.078718668	0.004533937	0.001356956	0.003801911	0.000845207	0.002581259	0.001560195	0.001479265	0.003472104	0.000930397	0.002956095	0.005202071	0.025523554	0.002402969	0.000344411	0.001321055	0.003229921	0.002270924	0.001683721	0.00187905	0.002384105	0.004575924	0.006795734	0.001941117	0.001746396	0.00116041
SCJ419	January	0.001936576	0.005392518	0.000686265	0.001074899	0.040748552	0.005061036	0.038762297	0.000466009	0.00047744	0.000428641	0.020962063	0.001223494	0.000684946	0.000335439	0.00070341	0.028981379	0.000916192	0.000269054	0.000303346	0.00033368	0.000257184	0.001344393	0.136106792	0.008412346	0.000218057	0.000440511	0.000102874	0.000109468	0.000315216	0.000943449	0.000426442	0.000455458	0.007671128	0.001858322	0.03199637	0.003761486	0.000203549	0.000258064	0.001802928	0.008052728	0.00385205	0.00310116	0.001412975	0.003980862	0.008406191	0.00311259	0.001494747	0.000294113
SCJ420	January	0.005741753	0.00380579	0.000935729	0.005770331	0.030842328	0.002388315	0.024135451	0.002033946	0.003484898	0.003032547	0.011525966	0.00204946	0.001935964	0.00356655	0.003462036	0.023447126	0.001095767	0.003347723	0.000909601	0.003025199	0.001779192	0.006100205	0.055065962	0.003426925	0.00371434	0.00122641	0.002739417	0.003691477	0.001943312	0.002798207	0.003205649	0.002460168	0.003042345	0.007858984	0.031810718	0.003419577	0.000425406	0.001638751	0.001354603	0.003023566	0.002381783	0.00424426	0.007026952	0.014238438	0.02050113	0.004307132	0.001863294	0.003964194
SCJ421	January	0.002820314	0.007293364	0.002370706	0.00204076	0.033016655	0.008367817	0.032444381	0.000310921	0.0009613	0.001399893	0.013170313	0.000733492	0.001036402	0.001591152	0.000463126	0.024211746	0.000937768	0.000698445	0.000856659	0.001284237	0.000662897	0.004574187	0.121743658	0.005924513	0.00093877	0.000743506	0.000493167	0.001115008	0.002348176	0.000948783	0.000736997	0.001387376	0.002410761	0.00572274	0.026413725	0.00071697	0.0008131	0.001023384	0.001167579	0.001435942	0.00040655	0.001142045	0.00105743	0.001695794	0.008459441	0.000809094	0.001517052	0.000349473
SCJ422	January	0.003085927	0.009160177	0.002849671	0.003961626	0.036960886	0.007436145	0.035245063	0.002425504	0.003918297	0.003695724	0.009934167	0.001595414	0.001782412	0.00081139	0.001011615	0.04026437	0.000636706	0.001841249	0.003417051	0.000839212	0.00150602	0.043198418	0.165565049	0.007631353	0.000610709	0.001064522	0.001847634	0.001936572	0.000483003	0.000622567	0.001135216	0.000822336	0.005207217	0.012357847	0.032120825	0.002402699	0.000179701	0.002584224	0.002213421	0.003273837	0.001986286	0.000950954	0.002529949	0.007116879	0.008968162	0.001820724	0.001834407	0.001208191
SCJ423	January	0.00285175	0.007867827	0.002523875	0.002650567	0.03400926	0.004857712	0.033250279	0.002825942	0.0022265	0.002855269	0.008775202	0.001676913	0.001808298	0.001298596	0.001486875	0.02876326	0.001729702	0.000835231	0.002152596	-0.00010675	0.00018476	0.057600424	0.1869826	0.009308952	0.000714404	0.002109192	0.001246981	0.001668115	0.003824231	0.002525635	0.002726231	0.001618846	0.001320885	0.007663712	0.022940106	0.003322154	0.00124874	0.001849356	0.001676913	0.002840019	0.003743289	0.002034115	0.004932202	0.010692596	0.011419318	0.001855808	0.002797202	0.00097424
SCJ424	January	0.001273242	0.009713581	0.001896995	0.002174807	0.048701891	0.008320736	0.046894977	0.000473113	0.002436722	0.005133846	0.015367473	0.013750561	0.000756224	0.000322474	0.000487496	0.038428901	0.000540484	0.00074714	7.57E-05	0.000305063	0.000625266	0.000692638	0.141498686	0.00556911	0.000232393	0.000635864	0.000504906	0.000520803	0.000292952	0.000396658	0.000359566	0.000233907	0.001073399	0.006394976	0.040320597	0.000308848	0.000131715	0.000655546	0.001143041	0.002376921	0.001795559	0.00118089	0.001217983	0.005935489	0.019399911	0.003976422	0.000398929	0.000651004
SCJ425	January	0.000926826	0.003489255	0.001516489	0.001831502	0.023698777	0.00399229	0.022177858	0.000908614	0.000382445	0.000698934	0.013068585	0.000874159	0.000734865	0.001034127	0.00058425	0.016233968	0.000778671	0.001078917	0.001044955	0.00127137	0.001124201	0.001724693	0.068341942	0.006911569	0.000839705	0.000780148	0.000880066	0.000390812	0.001405743	0.001805415	0.000378015	0.000659557	0.002123381	0.003362265	0.031786721	0.000724529	0.001634619	0.001275308	0.001419525	0.003244628	0.001275308	0.002181461	0.001673011	0.003425268	0.00761198	0.001161116	0.00120443	0.00064233
SCJ426	January	0.001337453	0.005257684	0.001054877	0.001154323	0.01935648	0.004525725	0.018454337	0.000969503	0.007930714	0.011362159	0.011707968	0.001042305	0.000420299	0.00028708	0.000500231	0.020186947	0.000434935	0.000338491	6.08E-05	2.35E-05	4.48E-05	0.000142226	0.072172928	0.004428718	6.89E-05	5.87E-05	7.11E-05	6.72E-05	2.12E-05	0.000217655	3.55E-05	0.000111642	0.002072414	0.004132445	0.047633254	0.00021334	9.14E-05	0.000386525	0.000310534	0.001981037	0.00030209	0.00030209	0.000557084	0.001043056	0.004401324	0.001089777	0.001121299	0.000590296
SCJ427	January	0.003927994	0.003163276	0.005828341	0.007302826	0.015582843	0.002927908	0.015135002	0.002591798	0.004890531	0.006859565	0.013586334	0.001792279	0.004887783	0.000198735	0.003324462	0.021151088	0.003233795	0.002188833	0.002408632	0.000855385	0.00216319	0.002164106	0.044387521	0.00475682	0.001309637	0.003205404	0.001463496	0.002905928	0.003367506	0.004760483	0.004836497	0.002688876	0.00272093	0.016310012	0.031900182	0.001563321	0.000501875	0.002711772	0.005180849	0.001858219	0.002252941	0.003486564	0.003271344	0.004389572	0.016217513	0.004368508	0.005326466	0.003640423
SCJ428	January	0.000902984	0.004227807	0.001702119	0.004528247	0.009323612	0.002749491	0.010007236	0.00010607	0.000870219	0.000964071	0.004307221	0.001494421	0.001862612	0.001258957	0.001887602	0.00697952	0.002342426	0.000858001	0.0022097	0.001691567	0.003164886	0.00503194	0.037170051	0.002171381	0.001283947	0.001531629	0.001887602	0.002124177	0.000916867	0.001377244	0.002687848	0.002257459	0.001099574	0.012612338	0.025628409	0.001374468	0.001211198	0.001371136	0.002565118	0.001608821	0.001608821	0.001832624	0.002402958	0.005428454	0.006222035	0.002772815	0.002953856	0.000850782
SCJ429	January	0.001459381	0.002370415	0.001863326	0.001793283	0.009556021	0.002234168	0.008913164	0.00095661	0.007742109	0.016975262	0.009767108	0.000522441	0.000264819	0.00026242	0.000183262	0.007109326	0.00041258	5.90E-05	6.72E-05	0.000489339	0.000240831	0.000251866	0.027426005	0.003393709	0.00020533	9.45E-05	8.44E-05	0.000306077	0.000368923	0.000860661	0.00018662	0.000201013	0.000942697	0.004464498	0.033952443	0.000109861	0.000463433	0.000191898	0.001219509	0.001015138	0.000619829	0.000142004	0.000312793	0.00108758	0.005652344	0.000541631	0.000958529	8.54E-05
SCJ430	January	0.001031123	0.001773671	0.002215892	0.002250712	0.010927118	0.002689451	0.011736696	0.000829164	0.001346684	0.000759088	0.012368689	0.001334932	0.000745159	0.000469207	0.000371274	0.011370645	0.001086401	0.000659414	-0.000411753	0.000397825	0.000640263	0.000826552	0.029729336	0.005035484	0.000579327	0.000538848	0.00070381	0.001072472	0.000670731	0.000208923	0.000548423	0.000228945	0.002182377	0.002346469	0.031460787	0.000368227	0.00011926	0.000345594	0.000563222	0.001438523	0.000917956	0.000507945	0.000717738	0.001509905	0.004457028	0.001095106	0.001052015	9.40E-05
SCJ431	January	0.001065663	0.007946276	0.002340521	0.00278201	0.023229877	0.007300841	0.023392877	0.000351459	0.000150138	0.003442931	0.010658992	0.000508683	0.000794785	0.000207096	0.000633886	0.026161763	0.000500284	0.000116016	0.000113653	0.000490572	0.000148038	0.000457238	0.08602971	0.003535849	0.000131239	0.000154075	8.24E-05	4.72E-05	9.03E-05	0.000508158	0.000310512	9.42E-05	0.002621898	0.005590006	0.035206774	0.000204208	0.000133864	0.000423903	0.000577453	0.002543942	0.001208976	0.000531519	0.000532831	0.001716085	0.009379671	0.00201741	0.000922875	0.000343584
SCJ432	January	0.001342468	0.007980255	0.003438335	0.004266811	0.041143991	0.007894152	0.04020001	0.000468315	0.000252008	0.000831627	0.010967076	0.00030346	0.000379587	0.00046674	0.000511891	0.030823211	0.00092508	0.000414238	0.000406363	6.30E-06	0.000339686	0.005423423	0.215117753	0.008872784	0.000480915	0.000451514	0.000261458	0.00047724	0.000133879	0.000357536	0.000444689	9.03E-05	0.001056859	0.010433134	0.032670745	0.000399013	0.000387987	0.000145955	0.000492991	0.001740956	0.000920354	0.00032761	0.001482647	0.002830366	0.009736436	0.001610226	0.000680422	0.000775975
SCJ433	January	0.001691236	0.006711819	0.001561202	0.002258945	0.014009584	0.002167763	0.014399687	0.001743566	0.001068817	0.000888038	0.007293008	0.000604183	0.002396115	0.001014107	0.001166342	0.007813937	0.003075623	0.002656976	0.002994748	0.000736595	0.000697744	0.00317632	0.050055185	0.001669035	0.000569295	0.001303512	0.000819849	0.000693779	0.001293998	0.001888665	0.001521557	0.000632727	0.001872015	0.003399915	0.023668578	0.00064462	0.00097367	0.001286069	0.000639863	0.003265124	0.001198851	0.000568503	0.00071043	0.003649676	0.003751958	0.001312234	0.002107503	0.000834121
SCJ434	January	0.001129516	0.003428313	0.002372561	0.00289525	0.019506056	0.004922617	0.019120522	0.000326177	0.004624102	0.00609132	0.010597284	0.000850019	0.000445467	0.000350957	0.000277769	0.018947637	0.000587233	5.53E-05	0.00039072	0.000312346	0.000312346	0.000623539	0.045305131	0.00217259	0.000153292	0.000346347	0.000116409	0.000580894	0.001195789	0.000455264	0.000417806	1.33E-05	0.000713439	0.006461294	0.027675455	0.00034116	0.000281803	0.000674252	0.000519232	0.000745135	0.000641404	0.000708253	0.000527876	0.000987174	0.005796839	0.000780865	0.000492723	0.00034116
SCJ435	January	0.00136529	0.00261204	0.000983149	0.001016699	0.009435614	0.002000806	0.008572283	0.001206651	0.007396785	0.009166262	0.00963643	0.000599092	0.000415051	3.79E-05	0.000348591	0.007392632	0.00038262	0.000205928	6.77E-05	5.86E-05	7.16E-05	0.000134836	0.023550374	0.00285599	6.65E-05	0.000146019	6.45E-05	4.31E-05	1.53E-05	0.000152728	0.000115505	4.23E-05	0.000372555	0.002999452	0.034674148	7.16E-05	0.000218868	0.000252098	0.000430867	0.000420962	0.00034316	6.49E-05	0.000192828	0.000632641	0.004394457	0.000493013	0.001210804	7.91E-05
SCJ436	January	0.001407389	0.010259411	0.00272553	0.003114105	0.037528321	0.009051411	0.034188749	0.000745889	0.000889235	0.001761625	0.013048759	0.000408336	0.000684177	0.000345004	0.000667817	0.039088775	0.000505358	0.00042016	0.000470048	0.000153065	5.77E-05	0.000490132	0.165370392	0.004550649	0.000504872	0.000369138	4.76E-05	0.000143185	0.000184326	0.000483491	8.31E-05	4.08E-05	0.002235722	0.007295617	0.039384539	0.000476526	3.39E-05	0.000676564	0.001018814	0.002073749	0.000534351	0.000541154	0.000588936	0.001807464	0.013742168	0.001969438	0.001394431	0.000419998
SCJ437	January	0.001042109	0.004987371	0.002304516	0.001874455	0.021273192	0.004763241	0.020948491	0.000588102	0.000982724	0.001095747	0.011831956	0.00079978	0.000955905	0.000430061	0.000595764	0.014017702	0.000247118	0.000569903	0.000474121	0.000774877	0.000450176	0.000674306	0.101477246	0.006622371	0.000445387	0.000394622	0.000648444	0.000835219	0.000368761	0.000210721	0.000385044	0.000136011	0.000671432	0.004428962	0.029014297	0.000504771	0.000741353	0.001105325	0.000283515	0.001171414	0.000767214	0.00064174	0.000461669	0.001316045	0.007894356	0.000981766	0.001668523	0.000530633
SCJ438	January	0.001238777	0.005166864	0.00230658	0.002491671	0.015727643	0.004246507	0.014792384	0.000399985	0.000165092	0.001418378	0.011179971	0.000425474	0.000271362	0.000280382	0.000269402	0.016891913	0.00021411	0.000276068	6.90E-05	0.000134897	0.000227835	0.000298812	0.054394815	0.003535161	0.00012823	0.00032587	0.000187052	5.10E-06	0.00013176	0.000414494	6.82E-05	3.57E-05	0.000897221	0.007516972	0.034577522	0.000148622	9.84E-05	0.000319596	0.000758403	0.000740756	0.000279989	0.00024352	0.000404691	0.000781539	0.009236123	0.001359557	0.001033294	0.000220776
SCJ439	January	0.001289412	0.006094759	0.001524699	0.00251603	0.03649391	0.00645059	0.034961393	0.000439303	0.000489739	0.001117927	0.013293828	0.001781421	0.000625162	0.000396432	0.000587586	0.031096688	0.000481165	0.000602465	0.000417363	0.000577499	0.002150617	0.004872176	0.145025917	0.122029851	0.000677364	0.000193172	0.001245028	0.001026385	0.000280428	0.000953504	0.001686348	0.000672068	0.003793337	0.008438548	0.033357761	0.002128173	0.000315229	0.000752514	0.001365571	0.002222489	0.001127762	0.001512089	0.001606658	0.002980803	0.012308801	0.004710274	0.000808247	0.001408947
SCJ440	January	0.003342495	0.005497228	0.004050099	0.00374551	0.021796714	0.005646862	0.022786295	0.00065041	0.00098027	0.002152737	0.011399465	0.001584127	0.000605187	0.000952339	0.000352472	0.020451337	0.000673021	0.002366215	0.000483485	0.000868543	0.000692308	0.002025714	0.061146517	0.004850808	-0.000148969	-8.31E-05	0.001164487	0.00106207	0.001660607	0.000739525	0.000540013	0.000764797	0.002218576	0.021822651	0.040991124	0.00089448	0.001571492	0.001103303	0.001194413	0.001688539	0.001599423	0.001085347	0.001646641	0.002301706	0.009476832	0.002090888	0.0011452	0.001157171
SCJ441	January	0.001387428	0.012986151	0.002301187	0.002559281	0.054636608	0.010862788	0.051431	0.000489564	0.000164314	0.000919919	0.010792453	0.000192925	0.000917336	0.000234649	0.000116033	0.052188194	0.00036459	0.000165705	0.000593874	4.21E-05	3.04E-05	0.002924268	0.29132332	0.010286001	0.000919521	0.000255312	0.000160141	0.000280347	0.000127557	0.000340549	8.01E-05	0.00014067	0.001906596	0.006038481	0.032044361	0.000216966	0.000140273	5.01E-05	0.000973564	0.001850169	0.000735736	0.000288692	0.001064165	0.00285751	0.017421033	0.002809229	0.000479431	0.000413268
SCJ442	January	0.005146823	0.003255191	0.005810686	0.006397224	0.03245667	0.003389095	0.025841616	0.009016842	0.004679102	0.008270939	0.002056655	0.005392	0.005622089	0.006830055	0.004245327	0.034380363	0.003778549	0.00491862	0.001207023	0.004076533	0.006682949	0.070894706	0.183418516	0.035616619	0.009133772	0.004364144	0.003908681	0.006766875	0.006386851	0.005388228	0.005389171	0.009598665	0.012884031	0.007640081	0.016613545	0.005732418	0.002054769	0.003281595	0.00678762	0.003445675	0.003660676	0.00757973	0.008057824	0.013544122	0.014428644	0.009368576	0.002758237	0.00822379
SCJ443	January	0.000919712	0.015102996	0.003350761	0.004014377	0.057540473	0.014342945	0.055056559	0.000772537	0.001050948	0.001050948	0.014176111	0.000940965	0.000503159	0.000449761	0.000422398	0.052811207	0.000369001	0.000186758	0.000520161	0.000202964	0.000380955	0.011700698	0.242013751	0.011595231	0.000152488	0.000488282	0.000361297	0.000498642	0.000115296	0.000438603	0.000369532	0.000146644	0.00515565	0.009268853	0.031116672	0.000721796	0.000248126	0.000869237	0.002061516	0.004434385	0.001708986	0.001530463	0.005408292	0.00683621	0.017522887	0.00390041	0.001005786	0.00105573
SCJ444	January	0.002127899	0.01651087	0.003752039	0.004153639	0.059374409	0.012874141	0.054735057	0.000472866	7.31E-05	0.001510053	0.010775299	0.001400859	0.000905053	0.000637727	0.000110417	0.043735559	0.00047409	0.000367037	0.000787907	2.48E-05	0.000311064	0.001770038	0.254247387	0.006915595	0.000716946	0.000310758	8.87E-05	0.000130298	0.000202176	0.000166084	8.69E-05	4.96E-05	0.000726122	0.004690432	0.026519672	0.000163637	4.19E-05	0.000537404	0.0003077	0.000651185	0.000456656	0.000186271	0.000913617	0.002398283	0.013796322	0.001919605	0.000668314	0.000310147
SCJ445	January	0.001108293	0.005513996	0.001947173	0.002825144	0.02101478	0.004858951	0.021061796	0.000342842	0.000779186	0.000900686	0.011601156	0.000822504	0.000389329	0.000604331	0.001087163	0.024393542	0.000613312	0.000932382	0.000499207	0.000289487	0.001141574	0.000534073	0.076172173	0.005115158	0.000707342	0.000597464	0.000877443	0.000827258	0.00113365	0.00096038	0.000561014	0.000799788	0.001432118	0.005539353	0.023213406	0.000992076	0.000821447	0.000138933	0.000681986	0.00079926	0.00079926	0.000649762	0.000831484	0.001194928	0.005789749	0.000854199	0.000757527	0.000643423
SCJ446	January	0.002306357	0.003604341	0.001773108	0.002113553	0.00837867	0.003008309	0.007585784	0.00050206	0.000288598	0.001300617	0.007447054	0.001070346	0.000265308	0.000185716	0.000286776	0.008545349	0.000611626	0.000158577	0.000133464	7.37E-05	1.68E-05	0.000122528	0.037217449	0.00222798	1.11E-05	0.000100453	1.62E-05	4.42E-05	8.69E-05	0.00010349	5.18E-05	0.000170931	0.000116047	0.004472162	0.030852487	3.18E-05	3.20E-05	0.000114224	7.57E-05	0.00084534	0.000348141	5.63E-05	0.000156957	0.000585703	0.004492414	0.00066408	0.001290693	8.38E-05
SCJ447	January	0.002328747	0.009068494	0.002987564	0.002592874	0.041562523	0.009685291	0.04124512	0.000781877	0.003451663	0.007086789	0.012914847	0.001631661	0.000575902	0.000604041	0.000426205	0.043497705	0.000689207	0.000339914	0.000596913	0.000422829	4.84E-05	0.001956192	0.145907416	0.026015408	-5.25E-05	0.000276508	0.000164329	0.000469726	0.000263752	0.000877548	0.000580029	0.000605917	0.000917317	0.007050397	0.028477344	0.001033623	0.000329034	0.001868775	0.001391921	0.001314258	0.001314258	0.00066332	0.002054115	0.006373195	0.01984406	0.004789933	0.000764618	0.000751487
SCJ448	January	0.001435581	0.009187976	0.002114466	0.002548253	0.024186683	0.008136254	0.022990041	0.000961268	0.000342685	0.000829965	0.010575899	0.000441568	0.000191605	0.000489226	0.00033847	0.02045735	0.000313506	0.00017734	3.92E-05	0.00016502	0.000154322	0.000722005	0.085875805	0.004193919	0.000223702	1.23E-05	0.000279789	0.000207167	0.000105042	0.000288543	0.000164372	0.000178637	0.01058368	0.005113689	0.029127894	0.001606437	0.000207816	0.000355329	0.000384832	0.010804463	0.002367671	0.001698835	0.000303456	0.00122582	0.005319235	0.000939871	0.000296648	0.000602698
SCJ449	January	0.002333387	0.003731163	0.002253786	0.002119533	0.022248862	0.004279758	0.020420705	0.000569387	0.000177321	0.000500478	0.01069895	0.000637999	0.000371572	0.000325237	0.00047642	0.021506906	0.001051153	0.000249794	0.000280387	-7.16E-05	1.78E-05	0.000849477	0.052033412	0.003540773	0.000285436	0.000725916	0.000695917	0.000244744	0.000488895	0.000257219	0.000350483	0.000234646	0.000737797	0.004210553	0.024128997	0.001006006	0.000212963	0.000468697	0.000711659	0.000603544	0.000578298	0.000127124	0.00080433	0.000971849	0.005255765	0.00080225	0.000498102	5.94E-05
SCJ450	January	0.000801851	0.006933013	0.001824814	0.0020773	0.024924398	0.00585157	0.023627606	0.001020402	0.000243735	0.000996498	0.011851047	0.000591197	0.000299867	0.000194647	0.000318009	0.023610746	0.000503905	7.17E-05	6.79E-05	0.000655012	4.10E-05	0.000258675	0.050925757	0.003996663	0.000180774	0.000200409	0.000123148	6.83E-05	0.000107995	0.000638578	9.67E-05	0.000141076	0.002005801	0.002498181	0.026391293	0.000325052	0.000228795	0.000272548	0.000938445	0.001740723	0.000970033	0.000734408	0.000358987	0.002153707	0.006034692	0.002235451	0.001162118	0.000232424
SCJ451	January	0.001257159	0.00780845	0.004250319	0.005102912	0.023289442	0.005819595	0.022474778	0.000353206	0.000532574	0.000829677	0.011441648	0.001052505	0.0007957	0.000727746	0.001112558	0.022031493	0.000493065	0.00074987	0.000924498	0.001079371	0.000570502	0.001205798	0.0370692	0.002419498	0.00098218	0.000255225	0.00051203	0.00079491	0.000546007	0.001581128	0.000772785	0.00013986	0.000588676	0.007119423	0.030729674	0.00121528	0.000245743	0.00018569	0.000610801	0.001099125	0.00070325	0.000510449	0.001732841	0.003338464	0.013706272	0.002761641	0.001580338	0.000145391
SCJ452	January	0.000978284	0.005940251	0.002316894	0.002892434	0.03594468	0.004514573	0.034397107	0.000543838	0.000355861	0.000367024	0.010782556	0.001377456	0.001377456	0.000749675	7.64E-05	0.030424587	0.000939438	0.000478203	-0.000283082	0.00089836	0.000512583	0.003294732	0.110437589	0.009037183	0.000434892	0.000444715	0.000609474	0.000535801	0.000854603	0.000791646	0.001273421	0.001094821	0.001297532	0.008744725	0.025446546	0.00160919	0.000255399	0.000341127	0.001315839	0.002305732	0.000859961	0.001026506	0.003024599	0.004686476	0.013027563	0.003427343	0.000949708	0.000427302
SCJ453	January	0.001421661	0.013921108	0.007295028	0.019549582	0.035694508	0.014594129	0.041293316	0.003924692	0.002963733	0.0032889	0.007271761	0.003598361	0.005458619	0.005121237	0.001096494	0.037069052	0.006185156	0.003393605	0.002688591	0.001978342	0.002503031	0.101993117	0.157738628	0.03728137	0.00191901	0.004533144	0.000980155	0.002307581	0.002662415	0.003833947	0.002213347	0.004062553	0.005901289	0.005444659	0.020528574	0.001524621	0.005253281	0.003520996	0.004956036	0.004820501	0.002141798	0.004609927	0.000705014	0.003845581	0.005242229	0.004018344	0.001660156	0.004679149
SCJ454	January	0.00149535	0.009479482	0.001439254	0.001728667	0.021763793	0.008138747	0.01939462	0.001749878	6.31E-05	0.002842226	0.010320373	0.001022297	0.000813819	0.000289135	0.000799585	0.018369811	0.000471658	0.000401328	0.000153498	3.88E-05	4.74E-06	0.000219084	0.078527937	0.003354072	0.000139544	0.000255365	7.37E-05	0.000142614	8.99E-05	0.000646925	3.63E-06	7.59E-05	0.008113629	0.003827963	0.032149473	0.000830285	6.08E-05	0.000309508	0.000716138	0.007830634	0.001013366	0.000928245	0.00028439	0.000699114	0.004759556	0.000665344	0.000676229	0.001091232
SCJ455	January	0.001691835	0.017642049	0.002166818	0.003036253	0.069939282	0.01474904	0.066432679	0.001023368	0.000279716	0.000440775	0.011553153	0.001643375	0.001112093	0.000835584	0.000865872	0.061408129	0.00119868	0.00026867	0.00059257	0.000985954	0.000354544	0.006964032	0.265707913	0.023528196	0.000700537	0.00024444	0.000334234	0.000153576	0.000879769	0.001451672	0.000318199	0.000751491	0.004432694	0.0027291	0.020942339	0.00124037	0.000484959	0.000562282	0.001782698	0.004353233	0.002118001	0.001028713	0.002118357	0.004827146	0.015355863	0.003384383	0.000356682	0.000189565
SCJ456	January	0.002476058	0.01259186	0.002321629	0.002958235	0.051547146	0.012073792	0.048723978	0.002013243	0.00029044	0.001302965	0.01364925	0.001482895	0.000562934	0.000185598	0.000289495	0.05756279	0.000645579	0.00019221	0.000761283	0.000167652	0.000332943	0.002090694	0.216857404	0.005303004	0.000794813	0.000680998	6.85E-05	7.51E-05	0.000246047	0.000118065	0.000157735	0.000153012	0.005594388	0.004278673	0.032278951	0.000513819	4.06E-05	0.000928463	0.00036364	0.005041372	0.001123506	0.000814176	0.000777339	0.002545952	0.012529994	0.001930125	0.000958215	0.000778756
SCJ457	January	0.003194674	0.003419094	0.002267955	0.001500529	0.021518729	0.00326068	0.020325346	0.001368518	0.00267279	0.003503581	0.007266784	0.001930006	0.001878081	0.001286671	0.001342115	0.020292784	0.002619985	0.000525405	0.001298112	0.000802629	0.001577976	0.001234746	0.052247449	0.002880487	0.001580616	0.001093054	0.001015607	0.001472367	0.002102501	0.001032329	0.002973776	0.001297231	0.000807029	0.003331086	0.02048904	0.0013958	0.00128579	0.001701186	0.001324514	0.001181061	0.001188982	0.001192502	0.002181707	0.003118108	0.010267842	0.002220431	0.000184816	0.00127787
SCJ458	January	0.001684973	0.007729923	0.001296173	0.001658184	0.01961917	0.00634171	0.018286723	0.001354024	5.71E-05	0.001492762	0.009189121	0.001121682	0.000611031	0.000335327	0.000609259	0.021764136	0.000489179	0.000318753	0.00036837	1.50E-05	9.17E-06	0.000190022	0.038912707	0.003239963	8.99E-05	0.000395888	0.000206179	6.82E-05	3.50E-05	0.000340956	1.12E-05	4.03E-05	0.003098932	0.002071271	0.026326227	0.000217228	0.000220459	0.000279248	0.000613741	0.002989276	0.000606027	0.000336682	0.000373477	0.001647656	0.007307038	0.002016651	0.000679722	0.000589245
SCJ459	January	0.00517691	0.001562421	0.002565642	0.002430989	0.023558169	0.003102585	0.025882325	0.000761179	0.001424986	0.002640202	0.008616128	0.00074393	0.001655343	0.001084458	0.001462266	0.028667752	0.002077107	0.001530705	0.001658125	0.001436114	0.001032711	0.009838578	0.052573682	0.003526019	0.001322605	0.001841186	0.003056959	0.00181114	0.001054968	0.002109936	0.000297683	0.00107333	0.002098251	0.002536152	0.019245375	0.002377016	0.001312033	0.002103815	0.001618063	0.000895832	0.000719448	0.00155797	0.008049695	0.013596066	0.016468851	0.003470377	0.001483966	0.001751046
SCJ460	January	0.004511286	0.005064405	0.007115889	0.003993244	0.019070438	0.005498805	0.012991533	0.003978854	0.009117007	0.009870687	0.01689304	0.007329941	0.010542524	0.006521399	0.008259899	0.018648629	0.004390769	0.006947705	-0.001514555	0.00270893	0.012156909	0.002558734	0.065769806	0.036843071	0.014839758	0.000729397	0.003638888	0.00791094	0.003748613	0.001655757	0.005661592	0.004938491	0.004510387	0.00511477	0.011616382	0.001939062	0.004410556	0.003314213	0.003697348	0.008850791	0.008862483	0.004566148	0.004058899	0.005117468	0.00682449	0.006281265	0.005501503	0.000465878
SCJ461	January	0.001218674	0.013361909	0.002355018	0.002650184	0.028887549	0.011242698	0.02624448	0.000559838	0.000158763	0.003579791	0.009509111	0.001107885	0.000471817	0.000426485	0.000721853	0.022036143	0.000458197	0.000217918	0.000238856	4.31E-05	7.66E-05	0.000277683	0.087368238	0.003148224	9.01E-05	3.82E-05	0.00010469	3.92E-05	5.94E-05	0.000360012	7.24E-05	7.14E-05	0.004623032	0.004682391	0.032571013	0.000492145	9.43E-05	0.000594802	0.000506375	0.00410751	0.000642167	0.00084118	0.000413678	0.000730594	0.007609647	0.000671236	0.001069058	0.00065782
SCJ462	January	0.00159399	0.007444774	0.001689644	0.001725468	0.030536945	0.006340874	0.027210839	0.000544379	0.000265542	0.001480608	0.012082709	0.000284008	0.000156961	0.00043543	0.000253724	0.033938023	0.000450572	0.000247076	0.000160655	0.000124831	0.000124831	0.000899297	0.132585901	0.00236624	-9.60E-06	0.00026665	0.000105257	5.06E-05	7.39E-05	0.000564692	5.43E-05	0.000189092	0.001192907	0.006921447	0.032290481	3.29E-05	0.000142927	0.000513726	0.000548811	0.000910746	0.000533669	0.000476794	0.001985101	0.004287079	0.013880933	0.00294275	0.000671795	0.000175058
SCJ463	January	0.002923231	0.024126939	0.006404338	0.006478941	0.076753321	0.022693026	0.075079142	0.000294024	0.00804341	0.008252408	0.010793847	0.000613829	0.000525512	0.000360398	0.000267693	0.065533798	0.001245212	0.000480531	0.00095448	0.000388923	0.000172794	0.006794358	0.205418262	0.006117995	0.000354364	0.000583659	0.000562265	0.000517284	0.000207901	0.000355461	0.000568848	0.000493148	0.004009911	0.005870598	0.025887241	0.000388923	0.000195284	0.000557877	0.00043555	0.003854123	0.001099846	0.000379598	0.003395534	0.004799825	0.015665533	0.003342873	0.000628091	0.000419093
SCJ464	January	0.001411588	0.011058884	0.002798784	0.003096521	0.040914451	0.009410957	0.036456526	0.000945637	0.007157464	0.00886034	0.010014842	0.001104318	0.001079086	0.000240825	0.000246993	0.028657329	0.000264094	6.56E-05	0.00010233	0.000106535	7.12E-05	0.000421374	0.131204747	0.004491287	0.000190361	0.000204379	0.000107656	0.0001741	9.53E-05	6.08E-05	0.000113824	0.000114946	0.00026073	0.005343567	0.034224619	0.00024447	0.000151392	0.000314839	0.000402029	0.000611454	0.000293812	0.000285121	0.00074995	0.002593564	0.010343979	0.001811934	0.000943675	0.00018952
SCJ465	January	0.000875085	0.008991949	0.005048707	0.007570382	0.029471925	0.008300215	0.029259999	0.000169064	0.00052267	0.001042959	0.014076969	0.000555411	0.000283956	0.000644706	0.000285147	0.025688817	0.000673875	0.000418493	4.76E-05	6.79E-05	6.79E-05	0.000560769	0.051698499	0.005043349	0.000433376	0.000718523	0.000889373	0.000468498	0.000529814	0.000711379	0.000385157	0.000230975	0.000969738	0.011459452	0.039648513	0.000283361	0.000206568	0.000291695	0.000658993	0.000254787	0.00061375	0.0002911	0.001037601	0.0054166	0.020324008	0.002998507	0.003072324	0.000814365
SCJ466	January	0.001379932	0.004867539	0.001362845	0.001658471	0.016621564	0.004511388	0.015032471	0.001001547	0.000299126	0.00323439	0.011897927	0.000429234	0.000651572	0.000172311	6.30E-05	0.018730681	0.000562843	0.000115904	1.03E-05	4.08E-05	5.89E-05	0.00011158	0.061215835	0.003034286	0.000125579	0.000272775	6.16E-05	7.70E-05	7.86E-05	8.87E-05	4.36E-05	1.17E-05	0.000364592	0.003307473	0.035008446	5.50E-05	4.12E-05	0.000486672	0.000417706	0.000906436	0.000414	9.82E-05	0.000597017	0.00168894	0.006448605	0.001980037	0.000701186	0.00010561
SCJ467	January	0.001825101	0.006109212	0.001795119	0.002157046	0.023717039	0.005143836	0.02301127	0.001516952	0.011128598	0.012365717	0.013001528	0.000655085	0.000401427	0.000128495	0.000571802	0.028841125	0.001146697	0.000280785	0.000290065	0.000151576	6.78E-05	0.00025699	0.099103011	0.003188336	0.000112076	0.000496608	8.76E-05	6.14E-05	6.64E-05	0.000189649	5.54E-05	9.61E-05	0.000211065	0.007728246	0.045412904	4.78E-05	9.83E-05	0.000507792	0.000498988	0.001180486	0.000261749	0.000227245	0.001462937	0.002781912	0.010816879	0.003149787	0.00145556	0.0001116
SCJ468	January	0.001445799	0.007493155	0.002595726	0.002817399	0.025136767	0.006071063	0.024041027	0.000607445	0.001008611	0.00399011	0.009978969	0.000793404	0.00039039	0.000206895	2.71E-05	0.030831294	0.001263227	0.000275552	0.000106834	9.98E-05	0.000165947	0.000154863	0.072073512	0.003500582	1.66E-05	0.000170565	8.93E-05	0.000221981	9.14E-05	3.69E-06	6.62E-05	0.000120381	0.000471978	0.003968558	0.034091731	9.33E-05	3.26E-05	0.000256463	0.000506153	0.001195186	0.001175174	0.000161329	0.000382078	0.001510146	0.009053793	0.001510454	0.001380529	0.000114839
SCJ469	January	0.003602478	0.016806551	0.001885529	0.004980653	0.071778427	0.014436755	0.06910207	0.001257914	0.000300117	0.002261883	0.010672675	0.000738213	0.001572527	0.000891761	0.001903246	0.062350244	0.005127759	0.001703526	0.002043909	0.000471919	0.001932238	0.041951415	0.388467347	0.038187873	0.001152685	0.001005043	0.002707495	0.004093725	0.000553525	0.001748624	0.00142059	0.001629973	0.003140759	0.008530517	0.025479342	0.00040803	0.000602918	0.001485552	0.002833663	0.002617299	0.001366901	0.001581654	0.005185205	0.00814772	0.018845629	0.00322666	0.000351658	0.000582517
SCJ470	January	0.000939881	0.007589377	0.003188155	0.003228842	0.043053746	0.006539931	0.03962292	0.000266794	0.000135431	0.000594328	0.009736804	0.000181641	0.000229303	0.000261272	0.000141534	0.036157219	0.000599559	0.00034875	2.50E-05	0.000225234	0.000173212	0.000379847	0.113757832	0.007387974	0.000346715	0.000358922	0.000184837	6.31E-05	7.47E-05	0.000384206	0.000219131	0.000275512	0.001494393	0.00931598	0.026317824	0.000280162	-7.18E-05	0.000484181	0.001188656	0.000824793	0.000672506	0.000559743	0.001758862	0.006491978	0.014883189	0.003713604	0.000479822	0.000236278
SCJ471	January	0.001342817	0.009777179	0.002630395	0.002417333	0.054957287	0.0090924	0.052437368	0.000327484	0.004573381	0.006240174	0.011772772	0.00071766	0.001543604	0.000167468	0.000224899	0.04116744	0.000488377	0.000251641	0.000189827	0.000439714	0.000412534	0.00117491	0.172620128	0.010906496	0.000383599	0.000345897	0.000259971	0.000456812	0.000282767	0.000363871	0.000236736	0.000231913	0.001022347	0.003525168	0.027407842	0.000184128	0.000169222	0.000782981	0.001326158	0.001189815	0.001278811	0.000359049	0.002517727	0.005909621	0.021090948	0.004610206	0.000434015	0.000416918
SCJ472	January	0.001814612	0.008620184	0.001566102	0.001699056	0.021016826	0.006992538	0.019604971	0.001065448	0.005806082	0.012224218	0.009835205	0.001109074	0.000380944	0.000269803	0.000658017	0.020128217	0.000553628	0.000190861	0.000201768	6.34E-05	1.04E-05	0.000246692	0.043735046	0.003252434	7.66E-05	0.000360689	4.57E-05	1.84E-05	4.39E-05	0.000350821	-2.60E-07	6.73E-05	0.002845263	0.002498596	0.034771312	0.000308754	0.000166192	0.000430542	0.00040016	0.0026235	0.000528699	0.000345368	0.000474427	0.00129604	0.006908663	0.001681138	0.00082395	0.000588424
SCJ473	January	0.002335424	0.006757583	0.002361009	0.002722529	0.01896176	0.005524117	0.018178339	0.001131381	0.001922222	0.00405501	0.012110535	0.0006601	0.000571063	0.000288602	0.000257388	0.02136217	0.000560318	0.000270181	0.000122809	0.000238199	0.000108737	0.000145324	0.054116441	0.003656648	0.000134834	0.000414481	4.40E-05	0.000133555	0.000163746	0.000684406	4.48E-05	1.89E-05	0.000690291	0.004866319	0.040378427	0.000197518	7.85E-05	0.000438532	0.000661124	0.001022643	0.000623513	0.000125624	0.000664705	0.001115262	0.007570427	0.001027761	0.001452988	0.000319816
SCJ474	January	0.003053893	0.002768235	0.001509137	0.001722384	0.008585442	0.002540927	0.008195035	0.000526323	0.000234104	0.000509451	0.009820638	0.001327291	0.000280737	0.00015232	0.000206217	0.008250104	0.000546476	0.000244415	-7.97E-06	0.000200593	0.000200593	0.000183018	0.029719919	0.003085763	7.94E-05	0.000351038	0.00019661	5.30E-05	0.000138962	0.000153023	0.000172004	0.000209498	0.000446414	0.001936335	0.028500893	8.55E-05	6.12E-05	0.000499843	0.000150445	0.001642241	0.00111873	0.00021934	0.000437509	0.001150834	0.002864782	0.000583267	0.000546008	0.000108264
SCJ475	January	0.002053698	0.006136048	0.000736062	0.000788261	0.027872817	0.004965783	0.025707867	0.001165783	0.005623283	0.007438129	0.013583668	0.001108311	0.000945386	0.000181906	0.000631927	0.03315575	0.000678854	0.000213542	0.000103608	0.000220924	4.80E-05	0.000169779	0.069653044	0.004564798	0.000185861	0.000459775	2.77E-05	2.29E-05	4.03E-05	0.000343777	2.14E-05	0.000102026	0.000361704	0.002176814	0.032027139	8.65E-05	4.30E-05	0.000606619	0.000532274	0.001647967	0.001036867	0.000121535	0.000866297	0.00323029	0.011959164	0.003995615	0.001001277	0.00016477
SCJ476	January	0.001385271	0.016633751	0.002496957	0.002842001	0.032840335	0.014683486	0.031348909	0.00094362	0.004454065	0.009381293	0.009352327	0.001067441	0.000778896	0.000557196	0.000863407	0.029431589	0.000388175	0.000284248	0.000297298	2.13E-05	0	0.000365098	0.140951123	0.003499304	0.000401703	0.000164246	5.70E-05	3.88E-05	0.00010154	0.000661919	5.83E-05	6.54E-05	0.00765432	0.004916406	0.032835242	0.000664306	0.000151514	0.000311622	0.000678152	0.006954205	0.001094179	0.000824733	0.000593642	0.001186488	0.009701191	0.001129829	0.000924203	0.001109299
SCJ477	January	0.001884095	0.022268533	0.003399136	0.003837003	0.058991661	0.020172617	0.056906509	0.000649303	0.000194138	0.002375782	0.011384147	0.002077848	0.00124594	0.000726574	0.000268333	0.066085561	0.000271024	8.11E-05	0.000389044	0.000531283	0.000144162	0.001177127	0.204497147	0.004957234	0.000135704	0.000235272	0.000126862	0.000133782	6.11E-05	0.000244498	4.27E-05	0.000268333	0.01212802	0.00546622	0.027521395	0.003315715	0.000274484	0.000499375	0.001558098	0.01154407	0.002683326	0.004859973	0.00282595	0.006184721	0.021708802	0.005201348	0.000827679	0.001114849
SCJ478	January	0.002011753	0.012526788	0.00239795	0.002577141	0.028580163	0.01137221	0.02710625	0.000861989	0.003879351	0.008389883	0.010182596	0.000797534	0.000353835	0.000309974	0.00078951	0.019464422	0.000274135	0.000178656	0.000294997	0.000186947	8.18E-05	0.000454396	0.063878651	0.003417199	1.04E-05	0.000349824	5.99E-05	0.000234553	0.000224122	0.000433535	0.000136399	0.000298206	0.00388898	0.004612162	0.028210548	0.000395557	0.000414814	0.000750463	0.000671833	0.003315034	0.000836314	0.000395557	0.000550678	0.001325479	0.00556241	0.000629041	0.001141206	0.000432198
SCJ479	January	0.001432589	0.006080424	0.001952956	0.002750269	0.021398699	0.005582164	0.019831524	0.000768161	0.000206495	0.001531949	0.0082321	0.00068532	0.000221314	3.28E-05	0.000189732	0.018661306	0.000621914	0.000208681	0.000200664	0.000365617	0.000365617	0.000191676	0.035734302	0.00230011	0.000304155	0.000157422	7.26E-05	0.000210382	0.000251681	0.00019945	0.000297838	3.38E-05	0.00053883	0.006362714	0.035306736	0.000258969	0.000141388	0.000602236	0.000375578	0.000634304	0.000227144	0.000306827	0.000564095	0.001755449	0.007259388	0.001868657	0.000887928	0.000295409
SCJ480	January	0.001870191	0.012421677	0.001351493	0.008718897	0.053898232	0.010065412	0.050955252	0.00292805	0.001587617	0.002184286	0.014469929	0.002333592	0.00179941	0.000952238	0.001232048	0.04405899	0.00400858	0.002177098	0.001122004	0.000283128	0.001511858	0.041808899	0.196997187	0.007435974	0.000859337	0.00154559	0.00017419	0.001761807	0.000545795	0.001214353	0.00058561	0.002942427	0.002759943	0.011148708	0.03723351	0.002055994	0.001843648	0.003007126	0.00218318	0.003986461	0.002163826	0.001869085	0.008360563	0.019606596	0.017927737	0.004013557	0.001736922	0.002597365
SCJ481	January	0.001397425	0.007492625	0.002299855	0.003585595	0.03036198	0.006338416	0.029247465	0.0006884	0.000326883	0.000885697	0.008776419	0.00071564	0.000312485	0.000189125	0.000439735	0.025238089	0.001133973	0.000308593	0.000210528	0.001344112	0.000228429	0.001019564	0.048698169	0.00299059	0.000343616	0.000180175	0.0001685	0.00058333	0.000176672	0.000410939	0.000185234	0.000239714	0.000644037	0.005545336	0.030060002	0.000373581	0.000357236	0.00043779	0.000903209	0.001110235	0.000673612	0.000942513	0.002858669	0.003549793	0.014364172	0.001847667	0.00067945	0.000827325
SCJ482	January	0.002480841	0.017196879	0.002052278	0.002993307	0.049855254	0.017285006	0.047657506	0.000187723	0.001212655	0.002091512	0.009539469	0.001729346	0.001374422	0.000197984	0.000196777	0.055046913	0.000359149	0.000523934	4.53E-05	0.000105632	0.000546268	0.001973204	0.097942531	0.006914968	0.000646467	0.000212471	0.000310256	0.000417095	0.000264382	0.000104425	0.000149092	0.000185912	0.011606837	0.006912554	0.02390179	0.002899747	0.00079073	0.000898173	0.001311043	0.0106145	0.002452472	0.003245617	0.00493452	0.006616784	0.020860798	0.004924862	0.000832983	0.000508844
SCJ483	January	0.002152125	0.004571734	0.001816149	0.001401585	0.021368406	0.005491705	0.02062868	0.00132444	0.000204037	0.002853639	0.013144908	0.000226388	0.000275414	0.00094881	0.001011535	0.02094519	0.000998557	0.000620764	0.000921412	0.000332372	0.000375631	0.001592645	0.073890358	0.002776494	0.000271088	0.000378515	0.000218457	0.000534967	0.000681326	0.000586157	0.000816149	0.000317231	0.001332371	0.003024511	0.028938696	0.000134823	-7.93E-05	0.000366979	0.000447729	0.001483056	0.000886805	0.000322278	0.001604902	0.001999999	0.005817588	0.002020186	0.000836337	0.00140519
SCJ484	January	0.002612527	0.00268968	0.001678676	0.001765325	0.006844382	0.002257622	0.007049135	0.001051064	7.60E-05	0.00092851	0.009620712	0.001411904	0.00074898	0.000154603	0.000100596	0.007093053	0.000301194	0.000222854	5.64E-05	4.24E-05	2.55E-05	0.000249264	0.023175645	0.002672173	0.000158461	8.40E-05	0.000100893	9.47E-05	0.00020861	0.000117807	8.84E-05	2.49E-05	0.000253715	0.003029155	0.030958626	4.54E-05	1.87E-05	0.000250155	0.000145107	0.000626425	0.000173595	0.00011662	0.000339177	0.000469745	0.0057129	0.000534435	0.001158782	0.00016944
SCJ485	January	0.00209989	0.0092845	0.001583114	0.001665346	0.023381494	0.008232674	0.022207125	0.001152601	0.00010615	0.002916842	0.011158922	0.001238328	0.000450399	0.000305551	0.000706234	0.024992019	0.00032705	0.000425944	0.000473241	0.000109375	7.98E-05	0.000181933	0.053339453	0.003831613	0.000209075	0.000485603	5.83E-05	4.86E-05	3.44E-05	0.000505489	5.72E-05	6.40E-05	0.004388162	0.00257958	0.028548985	0.000355535	0.000257716	0.000388321	0.000749769	0.003910621	0.000881717	0.000558161	0.000878761	0.002059042	0.008684954	0.00247558	0.000826627	0.000794916
SCJ486	January	0.00186467	0.007853858	0.001719095	0.001818749	0.040447946	0.006873258	0.038330238	0.001351097	0.000313642	0.001046515	0.009934079	0.000266783	0.000642591	0.000206804	0.000158695	0.040415145	0.000608853	0.000169629	0.000597607	0.000520133	0.000255537	0.000715379	0.176826918	0.004517194	0.000434225	7.47E-05	5.12E-05	0.000212739	0.00025991	0.000369248	0.000134016	0.000417981	0.000768173	0.00643997	0.034908603	0.000163694	4.97E-05	0.000139639	0.000513573	0.001140857	0.001092749	0.000303958	0.001209583	0.003443189	0.014525935	0.002595044	0.000657586	9.65E-05
SCJ487	January	0.001501685	0.006122193	0.001551629	0.001784776	0.023048006	0.005125325	0.02321374	0.000733821	0.000246361	0.001922515	0.007946947	0.001027663	0.000577718	0.000170549	0.000220717	0.016063884	0.000252968	0.000128444	0.000216574	1.90E-05	6.81E-05	0.000167862	0.084178558	0.003839207	0.000190258	0.000224413	2.89E-05	5.29E-05	2.22E-05	5.40E-05	2.90E-05	2.31E-05	0.000223181	0.00274637	0.016466461	5.49E-05	4.77E-05	0.000386116	0.000140874	0.00043438	0.000212991	8.14E-05	0.000233371	0.00130426	0.007067885	0.001304036	0.000929566	0.000103136
SCJ488	January	0.001466384	0.004547643	0.001728463	0.001962343	0.019340447	0.003894711	0.017952746	0.001977725	0.000366399	0.002528703	0.009416919	0.000582531	0.000548415	0.000186552	8.60E-05	0.025549504	0.001278846	0.000282391	4.99E-05	0.000336424	3.55E-05	0.000133308	0.047609347	0.002711902	0.000214554	0.000164071	0.000138435	6.13E-05	4.65E-05	0.00019937	0.000106094	0.000109446	0.00041491	0.005885254	0.043161685	8.78E-05	4.44E-05	0.000436996	0.000521201	0.001008878	0.00075232	0.000348651	0.00059101	0.001833768	0.009268822	0.002392635	0.001619806	0.000112996
SCJ489	January	0.000579145	0.006876215	0.003572148	0.00315815	0.043483376	0.006130792	0.041284435	0.000324072	0.00085684	0.001628279	0.010736804	0.000725062	0.000682644	0.001046307	0.000528809	0.028832254	0.001382822	0.001050266	0.001413928	0.000775398	0.000951291	0.001795123	0.086926596	0.00730209	0.000440014	0.001265748	0.000241499	0.00063344	0.000976176	0.001585296	0.001616402	0.000408342	0.001568329	0.013549955	0.03593809	0.001362461	0.000604596	0.000594981	0.000626653	0.001230117	0.000575751	0.001334748	0.004473103	0.006044259	0.020515529	0.004932912	0.000522022	0.001536091
SCJ490	January	0.000874382	0.005186368	0.001076975	0.001531531	0.027586289	0.004537051	0.025401014	0.001412359	0.000788238	0.001857722	0.011819485	0.001250626	0.000938054	0.000238004	0.000687112	0.022232059	0.000486562	0.000115767	0.000175353	0.000701753	0.000176375	0.000702434	0.069951276	0.004386894	0.000184206	0.000677919	7.12E-05	0.000195102	0.000466814	0.001118515	0.00011747	0.000140964	0.000913879	0.002044993	0.022189497	0.00020804	0.000128706	0.000430722	0.001220662	0.000848165	0.000556363	0.000349344	0.00230615	0.003028332	0.011225327	0.002767175	0.000834204	0.000252645
SCJ491	January	0.001638498	0.003924814	0.002531101	0.00219483	0.013456622	0.00326381	0.013257991	0.003221776	0.008110073	0.00467071	0.01005682	0.002728083	0.002747864	0.001026122	0.003364362	0.018463603	0.002798964	0.001107717	0.003628104	0.003839922	0.000482978	0.00541166	0.032858158	0.004375648	0.001440692	0.001734929	0.002618466	0.001792623	0.001825591	0.00134014	0.00122805	0.003736073	0.003302547	0.003788822	0.022468363	0.005375396	0.001792623	0.005306163	0.001840426	0.006388331	0.001612948	0.002564893	0.004648456	0.00845541	0.010816727	0.003147598	0.003460792	0.003813547
SCJ492	January	0.00140663	0.012393769	0.001852483	0.00214513	0.0257922	0.011437925	0.024471001	0.001246414	0.004290001	0.006901498	0.009046628	0.000922346	0.000433908	0.000409499	0.000838213	0.021690979	0.000427676	0.000194233	0.000217343	0.000108542	3.38E-06	0.000314979	0.102511057	0.002975034	0.000224355	0.000237338	4.10E-05	9.53E-05	0.000176316	0.000665793	0.000111139	3.22E-05	0.008899136	0.004924374	0.032531145	0.000779009	7.06E-05	0.000323289	0.000685268	0.008376162	0.001114761	0.000873269	0.000537776	0.000886512	0.005818416	0.000968827	0.000871191	0.001021021
SCJ493	January	0.001947349	0.004828199	0.000569846	0.000723117	0.020354072	0.004051841	0.019889096	0.001337492	0.00436645	0.008997172	0.012799262	0.000711178	0.001024496	0.000226518	0.000430127	0.023867367	0.000565005	0.000249428	1.77E-05	9.49E-05	6.13E-05	0.000121003	0.040164436	0.003859204	0.000171986	0.000433354	7.23E-05	5.55E-05	3.29E-05	0.000230391	8.65E-05	0.00019651	0.000233295	0.003151253	0.032478619	0.000105515	6.87E-05	0.000496276	0.000460136	0.00129748	0.000823469	4.49E-05	0.001227136	0.004164778	0.015170284	0.00477883	0.00121552	3.10E-05
SCJ494	January	0.001095576	0.001521823	0.000802852	0.002008327	0.023839383	0.001827899	0.02288589	0.000923365	0.001273264	0.001059627	0.009983775	0.000640569	0.001206845	0.001029499	0.000522453	0.024426886	0.00154887	0.000301626	0.00072308	0.000913436	0.000299914	0.01158537	0.092184814	0.00462778	0.001164734	0.000445762	0.000396461	0.000635434	0.000529985	0.001090098	0.000813807	0.000869956	0.000932951	0.007978529	0.039917982	0.000805933	0.000221854	0.001074349	0.000872694	0.001521823	0.001382822	0.001169527	0.005552857	0.010152905	0.016668841	0.003844443	0.001120226	0.000679257
SCJ495	January	0.002174159	0.005366024	0.002068732	0.002546144	0.016738153	0.004732094	0.016029723	0.001295371	0.00030415	0.001021978	0.011841511	0.000704671	0.000932612	0.000353532	0.000385826	0.019091214	0.000848886	0.000333027	0.000285867	0.000789423	9.35E-05	9.48E-05	0.056226375	0.003710799	7.26E-05	0.000227087	2.61E-05	4.82E-05	0.000161302	0.00103428	5.43E-05	3.74E-05	0.001333988	0.005741427	0.040663129	0.000119951	0.000107136	0.000284671	0.001150643	0.001363548	0.000503727	0.000205216	0.000617185	0.001512035	0.008414528	0.001867275	0.00116568	0.000122173
SCJ496	January	0.001524132	0.018444286	0.005600322	0.005101197	0.070880659	0.018098887	0.069532632	0.001099924	0.000500585	0.000851821	0.015769149	0.000994845	0.000782741	0.000924306	0.000603718	0.066772362	0.000466531	0.000346372	0.000521503	0.0001547	0.000223779	0.004895904	0.346438697	0.016548485	0.000915063	0.000451451	0.000236428	0.000158591	0.000366317	0.00095836	0.000553611	0.000181456	0.013695298	0.008914203	0.031350518	0.00160732	0.000199456	0.000627069	0.001626779	0.012213489	0.003240423	0.002169687	0.004552451	0.006610248	0.023337757	0.004226511	0.000654311	0.001605374
SCJ497	January	0.001081986	0.009850804	0.001851724	0.002043223	0.022557767	0.008304526	0.023117298	0.001200355	0.000403406	0.001596619	0.010040943	0.000521775	0.000602048	0.001056136	0.000640484	0.016062447	0.000672457	0.000455448	0.000620076	0.000627219	0.00029116	0.002847655	0.059219113	0.004092569	0.000279595	0.001205117	-2.31E-05	0.000529939	0.000773139	0.001112939	0.000157485	0.000269731	0.011361027	0.005876605	0.029905478	0.001418045	0.000457829	0.000973141	0.004564343	0.010874967	0.003819776	0.001494577	0.001135388	0.002338125	0.004983736	0.000652389	0.000220751	0.000417012
SCJ498	January	0.001738073	0.002782995	0.00150569	0.000859709	0.00917405	0.002884529	0.008415076	0.001817221	0.015703149	0.010759955	0.010303185	0.000684889	0.000175886	0.000304069	0.000175353	0.008814017	0.000203601	0.000189744	2.16E-05	0.000204134	0.000206	0.00015963	0.036919257	0.002704912	0.000364297	0.000116724	4.21E-05	0.000412532	0.000182015	0.000228652	0.000321658	7.65E-05	0.000305135	0.00172688	0.038339136	0.000119922	9.35E-05	7.91E-05	0.000493813	0.001233067	0.000635588	0.000173487	0.000296341	0.000797616	0.002826167	0.000634255	0.000523927	0.00032379
SCJ499	January	0.001040055	0.009260127	0.002239757	0.00252734	0.034203601	0.007907083	0.031394264	0.001719009	0.001686035	0.005293612	0.011639171	0.000682739	0.003909755	0.000380741	0.00056994	0.038322016	0.000789051	0.000225778	0.000454078	0.00025605	0.00010469	0.000443987	0.142350012	0.003563431	0.000416779	0.000577508	8.29E-06	0.000146134	0.000146314	0.000278213	7.06E-05	3.55E-05	0.002705368	0.00555741	0.042207085	0.000510297	7.57E-05	0.000365785	0.000770491	0.00232805	0.001076453	0.000818061	0.000874641	0.003160346	0.011668001	0.003402161	0.001340971	0.000691208
SCJ500	January	0.000572165	0.007062523	0.002012804	0.003630031	0.026880787	0.005565017	0.026416869	0.001308946	0.002093616	0.006200035	0.011786502	0.000743266	0.006700368	0.000740273	0.000526272	0.023939649	0.000512305	0.000401064	0.000181078	0.000748254	0.000748254	0.001188228	0.056766564	0.004400234	0.000338211	0.000145161	9.68E-05	0.000361157	0.000309777	0.00015863	0.000440971	0.000429498	0.000666944	0.003994182	0.034508991	0.000158131	0.000237446	0.000757732	0.000482375	0.001664118	0.001069006	0.000907383	0.001355338	0.002654806	0.011524114	0.001807284	0.000962255	0.000355171
SCJ501	January	0.001835736	0.016119768	0.003489789	0.003858046	0.059379588	0.014137252	0.057782289	0.001277643	0.001312218	0.007486135	0.012675643	0.000663774	0.007999215	0.000338574	0.000456324	0.041268171	0.000279209	0.000380651	0.000824254	0.000147759	0.000147759	0.00145802	0.251902195	0.01017809	0.000954726	0.000338248	0.000177115	0.000218214	6.72E-05	0.000295844	0.000121991	0.000209733	0.000504599	0.006241436	0.031581632	0.000683019	8.42E-05	0.000671929	0.000378694	0.001712114	0.00099028	0.000318351	0.000840563	0.002865483	0.011833775	0.002451888	0.000859156	0.000155914
SCJ502	January	0.002227548	0.011770543	0.002165758	0.002737393	0.042619626	0.009958138	0.039306871	0.001672679	0.012681248	0.013369633	0.012500225	0.000396512	0.001064093	0.000317023	0.000904184	0.043820651	0.000801718	0.000323855	0.000530028	0.000293425	0.000121717	0.001056641	0.18548014	0.003822912	0.000448677	0.000208037	0.000101534	5.96E-05	4.47E-05	0.000325718	4.75E-05	6.77E-05	0.001632935	0.004563461	0.032881945	0.000367014	0.000122338	0.000674412	0.000732166	0.002046835	0.001649081	0.000467307	0.00043222	0.002726836	0.010929391	0.00230921	0.000837426	0.000294357
SCJ503	January	0.001277062	0.005912436	0.002033862	0.002209038	0.028735715	0.005206467	0.027039649	0.001755201	0.001764111	0.006396853	0.012093002	0.000850767	0.006801883	0.000410499	0.000320379	0.034842566	0.000708804	0.000161	5.79E-05	0.000468418	6.58E-05	0.000350149	0.108578814	0.005246565	0.00019401	0.000482999	0.000268535	3.79E-05	9.38E-05	0.000115231	6.26E-05	3.60E-05	0.001185525	0.003740864	0.032520929	0.000257195	-7.49E-06	0.000387209	0.000266308	0.001766339	0.001446972	0.000333948	0.000660403	0.002331964	0.008600625	0.001855851	0.001357055	0.000163835
SCJ504	January	0.015977627	0.007331783	0.010829206	0.006684861	0.018737154	0.013268641	0.011415479	0.012170221	0.009892517	0.008177499	0.010724755	0.008804205	0.018615856	0.011509822	0.022254793	0.011432326	0.018396846	0.009127666	0.004413895	0.012126419	0.016654874	0.004016308	0.058947404	0.017402877	0.008517807	0.006041309	0.007978705	0.013174298	0.012224132	0.007870885	0.018588901	0.026008289	0.002361939	0.013369723	0.017187237	0.018666397	0.006061525	0.007823714	0.008052832	0.012382493	0.019633411	0.007631659	0.002503454	0.021348428	0.009552209	0.015313858	0.010680953	0.000852455
SCJ505	January	0.005106128	0.00368497	0.007616623	0.022149115	0.015643658	0.008810746	0.023430559	0.005451049	0.008040133	0.007214944	0.011725103	0.00561041	0.009821493	0.004654239	0.013414775	0.012973801	0.009810578	0.008747438	0.00430277	0.006101594	0.006101594	0.000192107	0.050155323	0.008343575	0.012152979	0.011358352	0.00494895	0.008671031	0.003364063	0.005151972	0.005529638	0.00452544	0.00657968	0.014722416	0.014205035	0.004861628	0.00455382	0.003580184	0.006865658	0.011653063	0.010454574	0.002425356	0.008601174	0.012873382	0.015451551	0.005269856	0.007001006	0.005885473
SCJ506	January	0.000812357	0.010795092	0.002531629	0.002950462	0.03554738	0.009886787	0.033735498	0.001409458	0.003132624	0.008294055	0.011349364	0.000268654	0.006096713	0.000152682	0.000198292	0.02996211	0.000332063	0.000189949	0.000217482	0.000379341	0.000179102	0.000755345	0.134179972	0.003505012	0.00015296	0.000267263	0.000345412	0.000337625	2.75E-05	0.000479461	0.000203298	4.37E-05	0.002311645	0.007709191	0.040762487	0.000687208	4.76E-05	0.000329003	0.000522011	0.001551572	0.00049726	0.000750617	0.000881329	0.003249708	0.011495094	0.003261666	0.001529601	0.000327891
SCJ507	January	0.001532077	0.004911813	0.00563642	0.005534164	0.01243468	0.008358545	0.004019718	0.0073448	0.002785594	0.0065197	0.009206564	0.005472458	0.006121254	0.00381168	0.002182636	0.007900156	0.005703415	0.007871947	-0.002291944	-0.001064873	0.007395928	0.002593423	0.045368157	0.006524989	0.002191451	0.002974239	0.00942518	0.008293312	0.002184399	0.007665672	0.003547225	0.004243623	0.00681589	0.00905318	0.02474771	0.004901235	0.005414278	0.004462239	0.006870544	0.001951679	0.00447987	0.003989746	0.009023209	0.008249237	0.008652971	0.006011946	0.003168172	0.005521823
SCJ508	January	0.001363383	0.002809486	0.001716122	0.001011929	0.010424029	0.002887492	0.010631901	0.001166655	0.005470676	0.009877561	0.008333737	0.001051789	0.002500893	0.000782627	0.000381884	0.008497891	0.000217301	0.00066819	0.000322737	0.000488606	0.000397743	0.003640545	0.047258512	0.002323023	0.000447889	0.000741481	0.001367669	0.000196728	0.000639474	0.000679334	0.000618473	0.000633902	0.001004643	0.006860632	0.037048355	0.00110665	0.000342453	0.001058218	0.000534895	0.001004214	0.000734624	0.001381384	0.000864919	0.001441388	0.003859989	0.000962211	0.001284949	0.000440174
SCJ509	January	0.002121442	0.001578462	0.001633033	0.001908616	0.014544497	0.001195102	0.01615843	0.002311076	0.00221012	0.005995973	0.012262071	0.001725803	0.001369728	0.001072317	0.003225138	0.013548579	0.001068224	0.001641218	0.000128242	0.00191953	0.00191953	0.002377925	0.051166998	0.003002761	0.003066882	0.003796767	0.001424299	0.003553927	0.002668515	0.002177377	0.003129639	0.001102331	0.002435224	0.010202021	0.029577403	0.002083242	0.002267419	0.002360189	0.001847223	0.001429756	0.003106446	0.002725814	0.001191009	0.006081922	0.006824085	0.002683522	0.002030036	0.000915426
SCJ510	January	0.002540137	0.01046381	0.004996939	0.002735002	0.039298185	0.007469406	0.042555751	0.001322074	0.00274816	0.002578358	0.01531977	0.002151034	0.001392251	0.001538243	0.001647267	0.036316313	0.000755023	0.003402931	0.00382211	0.000526323	0.001538869	0.001286986	0.138766411	0.012579129	0.002715578	0.001721203	0.00334466	0.001748145	0.000810162	0.00139601	0.001711178	0.002055794	0.00631964	0.01051143	0.030787411	0.002798913	0.001571451	0.001950529	0.002508808	0.004326503	0.002418581	0.002679863	0.002444897	0.007678056	0.018801649	0.003200547	0.002122211	0.001151646
SCJ511	January	0.000818059	0.004881032	0.003830725	0.00270118	0.018267256	0.00560947	0.019515383	0.000645376	0.003220322	0.011968145	0.01362339	0.001347038	0.006596388	0.000590729	0.000265582	0.015996691	0.000178148	0.001443762	0.001009322	0.000266675	0.00029837	0.000536083	0.040557045	0.003067858	0.000621878	0.001183098	0.001246488	0.00026285	0.000301649	0.000895111	0.001012054	0.000508213	0.001372722	0.008726511	0.044770296	0.000210389	0.00015301	0.000752483	0.00026285	0.0012137	0.001052493	0.001275997	0.000654666	0.002394613	0.014141986	0.001518628	0.00221264	-0.000330612
SCJ512	January	0.002640072	0.003667865	0.007349848	0.005429795	0.040698052	0.009504259	0.044286856	0.002456538	0.009651087	0.017126585	0.004379414	0.001763342	0.005388853	0.006041106	0.007005368	0.018419797	0.003557744	0.002335123	0.007733858	0.000112944	0.001952524	0.040171449	0.162964448	0.015618779	0.003408093	0.002222178	0.003153968	0.002726192	0.004596831	0.005257555	0.002316769	0.007066075	0.003748338	0.013025297	0.034954836	0.002991611	0.002079586	0.006837363	0.001739342	0.003729984	0.005473561	0.005491915	0.006309349	0.009584732	0.008249166	0.005561093	0.002683838	0.00331209
SCJ513	January	0.002405287	0.007716015	0.001602767	0.001669454	0.038201173	0.007397736	0.038102657	0.000708552	0.005850289	0.012264388	0.013424594	0.000754778	0.000576693	0.000502428	0.000952566	0.036005041	0.000857082	0.000248561	0.001073816	0.000215976	0.000421342	0.002240085	0.140391772	0.005434251	0.000461506	0.000223554	0.00023871	0.000375873	0.00090634	0.000547896	0.000934379	0.000309944	0.001616407	0.005055347	0.05051406	0.000475147	0.00026978	0.000416037	0.000578209	0.003127479	0.001445143	0.000638833	0.001676274	0.003204776	0.01169982	0.001899828	0.001319346	0.00112762
SCJ514	January	0.000643702	0.010102852	0.001947212	0.00142664	0.027645427	0.008167589	0.026175146	0.000551225	0.001824602	0.01128583	0.011996033	0.000481088	0.001018806	0.000316396	0.00083541	0.023806073	0.000828656	0.000453033	0.000102868	0.000359517	0.000132481	0.001088423	0.121915334	0.0045906	0.000261845	0.000572007	0.000546549	0.000466022	0.000226517	0.000310162	0.000527327	0.000620843	0.000510182	0.002879256	0.029597315	5.25E-05	0.000644222	0.000644222	0.000394846	0.001717578	0.001555484	0.00014443	0.000513299	0.00130403	0.004555791	0.001028157	0.000449916	0.000369908
SCJ515	January	0.001424599	0.007049489	0.001002733	0.001548443	0.031608846	0.005665639	0.029215072	0.000352355	0.007932373	0.009203567	0.011883379	0.000232506	0.000930024	0.000736669	0.000731076	0.028185973	0.000567283	0.000900462	0.000223717	0.000610428	0.000296425	0.00098915	0.082351907	0.003822369	0.000214129	0.000769427	0.000188562	0.000451429	0.000495374	0.000424264	0.000180572	0.001152144	0.001387846	0.005648061	0.038466578	0.000478595	0.000818965	0.000507359	0.000660765	0.00231787	0.002039822	0.000516947	0.000630403	0.0027693	0.010424424	0.00141581	0.001382253	0.000329983
SCJ516	January	0.001513222	0.004690551	0.001880698	0.001815477	0.017184735	0.004470552	0.015890051	0.000482343	0.003510734	0.009256501	0.012962411	0.000353848	0.007500891	0.000201503	0.000418095	0.016441022	0.000358228	0.00028668	0.00011584	0.000257963	6.18E-05	0.000284733	0.047209227	0.003687901	0.000233627	0.000364069	0.000240441	0.000314423	0.000115353	0.000527608	0.000179114	0.000186415	0.001479638	0.003654318	0.038301706	0.000434157	0.000267698	0.000525661	0.000653669	0.001921096	0.000884863	0.000222432	0.000196636	0.001535612	0.007286733	0.000751501	0.000941809	0.000214645
SCJ517	January	0.001737606	0.006173648	0.000929781	0.001065444	0.024418789	0.005045546	0.022582722	0.001866835	0.00710259	0.005097014	0.010462838	0.001437189	0.000206991	0.000155803	0.000176222	0.0246062	0.000222376	0.000172865	0.000156922	0.00032699	8.73E-05	0.000167271	0.047426682	0.002958014	0.000141817	0.000116363	8.08E-05	5.43E-05	8.76E-05	0.000355801	5.73E-05	4.42E-05	0.00125817	0.005293936	0.023180199	0.000192166	0.000121397	0.000359437	0.000622651	0.001744319	0.001217051	0.000161677	0.001912989	0.004072968	0.015912017	0.004126954	0.001190198	0.000252585
SCJ518	January	0.001959599	0.004317911	0.001352509	0.001762896	0.01678077	0.003605217	0.015290286	0.001653047	0.015791595	0.018502097	0.010468767	0.00071977	0.00142415	0.000206963	0.000712694	0.018027852	0.001070898	0.000203248	6.63E-05	0.000316458	0.000151419	0.000295054	0.038952119	0.003668367	0.000399951	0.000467169	8.35E-05	8.51E-05	8.10E-05	0.000699781	0.000106665	9.87E-05	0.000384384	0.004215491	0.014750945	9.99E-05	5.38E-05	0.000624779	0.000785396	0.00089047	0.000563929	0.000153895	0.000316812	0.001336589	0.006759007	0.00143211	0.001044542	9.61E-05
SCJ519	January	0.000991267	0.012119727	0.002347669	0.002249504	0.043210831	0.010243316	0.03980424	0.001420076	0.001754036	0.001851869	0.011216012	0.000392328	0.000604577	0.000139288	0.000541897	0.034324247	0.000522331	0.00023679	0.000173115	0.000305439	0.000247734	0.003209928	0.226893092	0.007628016	0.000392992	0.000305439	0.000106456	0.000253703	0.000312072	0.000330975	0.000519346	0.000191024	0.000276918	0.004950367	0.014604694	0.000199315	0.000110104	0.000836392	0.000270285	0.0021132	0.001241986	0.000505085	0.001016803	0.002358613	0.008772832	0.001865466	0.000431793	0.00023679
SCJ520	January	0.002215308	0.017697454	0.002825716	0.003150334	0.060020579	0.014780439	0.056053978	0.002450551	0.002357154	0.002919813	0.010315892	0.001016005	0.000591344	0.000582598	0.000317972	0.059873486	0.000366245	0.000165107	0.000854396	0.000178575	3.36E-05	0.000942197	0.254126943	0.003782954	0.000862791	0.000300132	0.00012558	0.00010739	0.000120857	7.07E-05	5.04E-05	7.21E-05	0.000844252	0.004294368	0.016486783	0.000150591	0.000179624	0.000705554	0.000617229	0.000770443	0.000503018	0.000166856	0.001160999	0.003878801	0.013999327	0.003951035	0.000937649	0.000301706
SCJ521	January	0.00141567	0.01198451	0.001775425	0.001984884	0.053977719	0.010056991	0.049734423	0.001936621	0.002436973	0.003617916	0.010237228	0.00145519	0.001387526	0.000408138	0.000503945	0.051467813	0.000867893	0.000160237	0.001232798	8.26E-05	3.56E-05	0.001071483	0.314601888	0.004179106	0.001126572	0.000669452	3.63E-05	5.37E-05	7.60E-05	0.000279876	3.46E-05	1.47E-05	0.001953147	0.004044018	0.013188566	0.000132813	0.000158681	0.000485982	0.00048191	0.001701654	0.00066071	0.000205985	0.000644662	0.001752192	0.012036246	0.00221997	0.000752565	0.000316403
SCJ522	January	0.001867208	0.00534969	0.0023265	0.002487995	0.014677654	0.004634267	0.013855966	0.002705045	0.002461187	0.004887168	0.011162872	0.000593333	0.002934691	0.000400185	0.000119506	0.014228374	0.000719623	0.000108202	4.36E-05	0.000249026	-2.07E-05	0.000117892	0.067972366	0.00378997	0.000222863	0.000448957	2.58E-05	7.62E-05	0.000212205	0.000338171	2.42E-05	2.20E-05	0.000385005	0.003951788	0.025198744	6.07E-05	9.30E-05	0.00037693	0.000480933	0.000791004	0.000240305	0.000129842	0.000592687	0.000726728	0.005827393	0.000577184	0.00190855	0.000156327
SCJ523	January	0.001949774	0.001598414	0.003012045	0.002889161	0.018393594	0.002829083	0.017285809	0.003216854	0.002119082	0.002227403	0.011810604	0.001643017	0.001343542	0.001375401	0.001039515	0.016988155	0.001176964	0.000425091	0.001144195	0.000195706	0.001169682	0.001014028	0.027622705	0.019280186	0.000786463	0.001764991	0.001631183	0.001543798	0.001175144	0.001286195	0.001030413	0.000673591	0.000911169	0.003955073	0.011890707	0.002436762	0.000606232	0.00063263	0.002059005	0.001666683	0.004264561	0.000907528	0.002261082	0.002350288	0.006746836	0.003040263	0.001223387	0.001526504
SCJ524	January	0.001232049	0.007594455	0.001823675	0.001972491	0.032285753	0.006644883	0.030149595	0.002776885	0.002319223	0.003003897	0.011046011	0.000842885	0.002511077	0.000288236	0.000337033	0.030053819	0.000724984	0.000216707	3.49E-05	5.46E-06	4.24E-05	0.000247319	0.057554735	0.004539942	0.000128812	0.000387648	6.91E-05	0.000110627	7.03E-05	0.000699525	2.58E-05	4.61E-05	0.001347829	0.004780897	0.015811451	9.67E-05	0.000218526	0.000550709	0.000762264	0.001262964	0.000458268	0.000178518	0.001212955	0.002718086	0.012186225	0.003097248	0.001489673	0.000237923
SCJ525	January	0.00162313	0.00940541	0.00158706	0.001801535	0.048437648	0.008386961	0.044900524	0.002730477	0.002549401	0.003639139	0.010304963	0.001121678	0.00195905	0.000247022	0.000551002	0.038009539	0.00066249	0.000130069	0.000736693	0.000127397	0.000112581	0.000584035	0.235991805	0.005012454	0.000715926	0.0002418	2.67E-05	7.52E-05	6.70E-05	0.000403688	4.42E-05	1.49E-05	0.001150097	0.004035661	0.015147027	8.96E-05	-2.40E-05	0.000517847	0.000339928	0.000979343	0.000583671	0.000101286	0.00035353	0.001320243	0.006864753	0.00148626	0.000753817	0.000171847
SCJ526	January	0.001461589	0.008723216	0.001609816	0.001793942	0.022946707	0.007934107	0.022071904	0.001575407	0.002188662	0.003802118	0.009377829	0.001157691	0.000539804	0.000235575	0.00023574	0.020496993	0.000481903	0.000391908	0.000109681	7.11E-05	7.11E-05	0.00012275	0.062924281	0.003173146	0.000118615	0.000368251	3.49E-05	8.93E-05	4.22E-05	0.000140782	2.66E-05	6.15E-05	0.000240538	0.003079347	0.018253408	8.32E-05	6.68E-05	0.000319614	0.000402661	0.000672811	0.000407293	0.000146903	0.000547248	0.001610809	0.008944067	0.001916361	0.001472673	0.000135985
SCJ527	January	0.00227814	0.005573654	0.00090067	0.001737564	0.024725905	0.005359767	0.022942787	0.001371396	0.002206554	0.003469054	0.011742115	0.00131326	0.000369639	0.000278531	0.000660752	0.026066498	0.000195666	0.000272891	0.000888522	0.0008139	0.00045988	0.000689386	0.045394891	0.003724591	0.000278097	0.000581357	0.000427341	0.000531899	7.94E-05	0.000952298	0.000207814	0.000272891	0.00231762	0.004943706	0.019570915	0.000366602	0.00022994	0.000309334	0.000759669	0.003960605	0.002069458	0.000433415	0.004604436	0.00524176	0.019365271	0.003804853	0.000501529	0.000833423
SCJ528	January	0.001390452	0.00343219	0.001329948	0.001553101	0.012087779	0.003082047	0.011375759	0.001456018	0.002254769	0.004571883	0.009190006	0.000368318	0.000532117	0.000276296	8.40E-05	0.013174098	0.000424451	5.75E-05	0.000114337	0.000103295	4.09E-05	8.19E-05	0.064363402	0.002938262	0.00012722	0.000265714	4.72E-05	7.45E-05	5.54E-05	0.000406047	3.89E-05	3.82E-05	0.000696837	0.002246487	0.017779799	6.49E-05	5.18E-05	0.000314025	0.000664859	0.000508882	0.000373839	7.75E-05	0.00025306	0.000499449	0.003524212	0.000477594	0.00117052	0.000144014
SCJ529	January	0.003225141	0.004348753	0.001443562	0.001335164	0.033310915	0.004648306	0.03308596	0.001118367	0.001447059	0.002728024	0.013419244	0.000272161	0.000501196	0.001521073	0.000779768	0.026189846	0.00111895	0.000658549	0.000199896	-0.000159101	0.000958684	0.00267499	0.064552939	0.003875531	0.0007821	0.000505859	0.001237256	0.001940679	0.000738391	0.001111957	0.001256488	0.000825226	0.002413902	0.002767071	0.014115674	0.000889915	0.000799	0.001662107	0.002531625	0.002082296	0.001833447	0.001028036	0.005157661	0.011823574	0.016735299	0.003325963	0.000729649	0.000240108
SCJ530	January	0.001707969	0.009308201	0.001965693	0.002113711	0.038635735	0.008536077	0.036884847	0.001693942	0.002583518	0.003428081	0.010749863	0.001148346	0.002205202	0.00030169	0.00037685	0.043831453	0.000610707	0.000285359	0.000481531	0.000569253	1.97E-05	0.00053115	0.184772612	0.003683083	0.000728577	0.000704919	0.000103843	4.79E-05	0.000170629	0.000135457	7.45E-05	8.42E-05	0.001478719	0.004651379	0.01715862	0.000239928	0.000243696	0.000510841	0.000288081	0.001261192	0.000582443	0.000389621	0.000385225	0.001618991	0.009858193	0.001767009	0.001263914	0.000249559
SCJ531	January	0.001443476	0.007477756	0.001711462	0.002115284	0.021692504	0.006410197	0.021047679	0.001121294	0.001393662	0.002388805	0.008942681	0.000755525	0.000973003	0.000194647	0.00040636	0.023550182	0.000292431	0.000136529	0.000164204	0.000294046	1.48E-05	0.000143679	0.079163342	0.002766798	0.000145063	0.000437725	6.69E-06	6.20E-05	0.000118541	0.00033994	4.38E-05	6.32E-05	0.000732462	0.004041688	0.01585979	0.000113006	0.000126613	0.000585093	0.00043957	0.000547732	0.00041005	0.000109085	0.000598239	0.002251583	0.009146322	0.002719981	0.000815717	9.29E-05
SCJ532	January	0.001317678	0.007088682	0.001381592	0.001144944	0.031724543	0.007544345	0.030250937	0.001486554	0.00209732	0.0024786	0.011488838	0.000514343	0.000496987	0.000254004	0.000207996	0.024429243	0.000343814	7.52E-05	0.000426461	0.000204139	5.21E-05	0.00053776	0.147296695	0.005559977	0.000240229	7.63E-05	0.000469163	0.000278522	0.000155102	0.00014298	4.96E-06	0.000154826	0.000290919	0.006150907	0.018581377	0.000166397	1.79E-05	0.000387342	0.000388995	0.001064225	0.000858984	0.000514619	0.000312408	0.001255141	0.004602918	0.001226214	0.00086835	0.00020166
SCJ533	January	0.00146326	0.012590304	0.002487641	0.002429306	0.044958994	0.011808071	0.042494844	0.001435855	0.002108661	0.004337123	0.012094459	0.000631111	0.002106116	0.000347855	0.000256438	0.037213013	0.00036743	0.000140356	0.000944513	0.000204954	6.64E-05	0.001079974	0.26180166	0.004403093	0.000745235	0.000506611	2.04E-05	0.00010649	5.68E-05	9.87E-05	8.28E-05	1.31E-05	0.000292848	0.004912053	0.018349971	8.97E-05	0.000118235	0.000723702	0.000302244	0.001416671	0.000589219	9.67E-05	0.000725268	0.001482249	0.005763974	0.001498888	0.00102947	8.48E-05
SCJ534	January	0.001408258	0.006210004	0.001896723	0.002642865	0.02946363	0.005068385	0.027629645	0.001632325	0.002404234	0.002464732	0.012333182	0.001242449	0.001250851	0.000811121	0.000950602	0.020968147	0.000475581	0.000315934	0.001133217	0.000449814	0.000199419	0.002193611	0.046863517	0.002506184	0.00118027	0.00026776	0.000905789	0.000724295	0.001546619	0.001237968	0.000678922	0.001892242	0.000827926	0.007860254	0.01808161	0.000273361	0.000285685	0.000824005	0.001269897	0.001656972	0.00063971	0.00090971	0.002869172	0.004825273	0.011815589	0.002868052	0.000563527	0.000644191
SCJ535	January	0.005922764	0.005673676	0.002724595	0.002939856	0.040467609	0.005264679	0.03953276	0.003767075	0.00249242	0.004743439	0.009259316	0.002743046	0.003957735	0.001156261	0.003356541	0.032936535	0.001739005	0.002946006	0.0023525	0.002074198	0.001294644	0.003842416	0.140536493	0.013895125	0.001917364	-0.000581206	0.001722091	0.002726132	0.002703068	0.003168956	0.00126543	0.00310284	0.002463206	0.01078306	0.023881717	0.005352321	0.003408818	0.00080723	0.002088036	0.003584103	0.00340113	0.000535078	0.003278124	0.004269864	0.01051552	0.00404999	0.002023457	0.004023851
SCJ536	January	0.002053497	0.00299643	0.000881589	0.001178893	0.014396346	0.003395771	0.01305559	0.002366897	0.003358418	0.007299906	0.012865181	0.000471314	0.000319777	0.000430317	0.000623763	0.012922274	0.000593698	0.000231709	1.55E-05	0.000234139	0.000329495	0.000276047	0.042392175	0.003269136	0.000108414	0.00101612	0.000196482	0.00013605	0.000406326	0.000317044	0.000138479	0.000268455	0.000157611	0.005333869	0.045860527	0.000313096	0.000155485	0.000537213	0.000406326	0.001855497	0.000914994	0.000316437	0.000918942	0.002065037	0.006810371	0.001534808	0.001590079	0.000200126
SCJ537	January	0.002293742	0.005284633	0.003130942	0.003086852	0.014627145	0.002625199	0.014869902	0.001005782	0.013072048	0.016648045	0.012497316	0.00094198	0.002158358	0.000610523	0.00031797	0.011563116	0.000867804	0.00086158	0.000451279	0.000513006	0.000339237	0.002747096	0.062518738	0.002251208	0.00043468	-7.37E-05	0.00035013	0.001317527	0.000384884	0.000477215	0.001257357	0.001087738	0.00048707	0.010376304	0.050003787	0.000513524	0.001447724	0.001447724	0.001299372	0.000896333	0.000581994	0.000469434	0.001034311	0.002505895	0.005875445	0.002021419	0.000187774	0.001009413
SCJ538	January	0.000768989	0.005779846	0.001605703	0.001273075	0.023239406	0.006098758	0.021643133	0.001174487	0.001221638	0.001512259	0.010601243	0.000805852	0.001624564	0.000732983	0.000324055	0.018957244	0.000419215	0.000210036	0.000304338	-0.000337772	0.000462936	0.001197634	0.109263271	0.010340627	0.000358347	0.00145482	0.000429502	0.000581242	0.000231468	0.000659256	0.000315483	0.000264045	0.000823855	0.011387377	0.036956039	0.000656684	9.00E-05	0.000286335	0.000330056	0.000863291	0.000498085	0.000225467	0.000479225	0.000782705	0.00382094	0.000991027	0.001493398	0.000886437
SCJ539	January	0.001739322	0.006155956	0.002107736	0.002495017	0.019888492	0.005331932	0.01920546	0.001964705	0.001976688	0.003485018	0.0090561	0.000399264	0.001597311	0.000124674	0.000548159	0.018519113	0.000416346	0.000158329	0.00012136	7.22E-05	0.000160368	0.000187394	0.045628264	0.003083969	0.000114731	0.000496658	4.08E-05	0.000187649	6.40E-05	0.000115496	8.21E-05	4.33E-05	0.000110142	0.005546607	0.049844501	0.000245779	7.16E-05	0.000134108	0.000244505	0.000494363	0.000494363	9.43E-05	0.000471162	0.00102952	0.007712728	0.001040483	0.000794448	4.23E-05
SCJ540	January	0.002153825	0.014812486	0.003909789	0.004749899	0.048223451	0.013683245	0.046776165	0.001566603	0.000976124	0.001896865	0.010047519	0.000549757	0.000687807	0.000390938	0.000527767	0.045230737	0.000446728	0.00067559	0.000151896	0.000148638	0.000223975	0.000912189	0.159264564	0.004027071	0.001087704	0.000245558	0.00037302	0.000565232	0.000191804	0.00016004	0.000312751	0.00050374	0.003026921	0.003348223	0.035270364	0.0006874	0.000423924	0.000423924	0.000748077	0.002778105	0.001495746	0.000869023	0.002000301	0.005233685	0.01997002	0.004235571	0.000407227	0.000221939
SCJ541	January	0.001510959	0.004028528	0.000746075	0.000585157	0.015985934	0.002507816	0.014181003	0.001385568	0.003068592	0.004011809	0.012050056	0.000256355	0.000382442	0.00040543	0.000156042	0.012403937	0.000598393	0.000804591	0.000541967	0.000287006	0.000328106	0.000918139	0.047826141	0.003898957	-5.57E-06	0.000130267	0.000385228	0.000604662	0.000315567	0.000477182	0.00067502	0.000147682	0.000920926	0.008340578	0.090757862	0.000538484	0.00036224	0.000465339	0.000659695	0.000380352	0.000509923	0.000807377	0.0006381	0.001118068	0.005862717	0.001663518	0.002184586	0.000507136
SCJ542	January	0.001216561	0.004887118	0.002205017	0.002825971	0.022289461	0.004330273	0.020773232	0.002081274	0.001388758	0.001907586	0.013353102	0.001168853	0.001130836	0.000298922	0.001019019	0.017288291	0.00150132	0.000694752	0.000303395	0.000325013	8.50E-05	0.001232216	0.055431067	0.00305184	0.000896021	0.000512119	0.001575864	0.000537464	0.000257177	7.98E-05	0.000203506	0.000460683	0.000797623	0.007086917	0.037049213	0.000794641	0.000524046	0.000827441	0.000425647	0.001085364	0.000515846	0.000543427	0.002145382	0.002016421	0.007709361	0.002737263	0.001267997	0.000404775
SCJ543	January	0.001759685	0.00635997	0.001887863	0.002309868	0.019893207	0.005285813	0.018502494	0.003095318	0.002320925	0.003121322	0.009770205	0.000509641	0.002260112	0.000184691	0.000893971	0.016386736	0.000558783	0.000237519	0.000100945	0.000207215	4.98E-05	6.82E-05	0.04023688	0.003327103	3.60E-05	0.000408082	3.17E-05	0.000112617	2.46E-06	0.000114255	4.10E-05	5.79E-05	8.76E-05	0.004842513	0.053258632	1.00E-05	0.000136573	0.000561445	0.000361806	0.000450671	0.000150906	5.14E-05	0.000480975	0.001046106	0.007570496	0.000955398	0.001593627	0.000149473
SCJ544	January	0.001398405	0.011580116	0.002117595	0.002378222	0.036933843	0.010753858	0.034780852	0.001654805	0.002846646	0.004653953	0.012028289	0.000571971	0.002605918	0.000300249	0.000412777	0.030927094	0.000471946	0.000188426	0.000510512	8.63E-05	8.21E-05	0.000631492	0.193002939	0.004006788	0.000639065	0.000445179	0.000118691	7.96E-05	3.33E-05	0.00021308	4.65E-05	4.23E-05	0.000169584	0.006795674	0.056033929	0.000148452	0.000242137	0.000698586	0.000325784	0.00079139	0.000204099	9.26E-05	0.00063431	0.001400166	0.006934792	0.001548794	0.001162608	3.49E-05
SCJ545	January	0.001541812	0.005988016	0.0020708	0.002487481	0.019795107	0.005002008	0.018148322	0.000469167	0.003594964	0.006973107	0.009520638	0.000569098	0.0011767	0.000192755	0.000725869	0.017368592	0.000377947	0.000297269	3.99E-05	8.94E-05	4.86E-05	0.000179462	0.036852219	0.003331845	0.00011139	0.00039124	0.000103826	3.76E-05	0.000170752	6.60E-05	0.000144394	0.00019413	0.000113224	0.004693049	0.078491687	8.94E-05	0.00014852	0.000481773	0.000286955	0.000572994	0.000253034	0.000122162	0.000639003	0.001178992	0.007671243	0.001420108	0.001274797	0.000184733
SCJ546	January	0.00171761	0.003476784	0.001122546	0.001372264	0.015344955	0.003098998	0.012877516	0.000156454	0.000559921	0.00348557	0.012230413	0.000291957	0.000298715	0.000234174	0.000360215	0.011062249	0.000410564	0.000408199	5.44E-05	0.000320679	0.00035785	8.25E-05	0.033997399	0.003156443	7.67E-05	0.000527144	0.000247014	0.000297363	0.000191597	0.000166929	8.89E-05	0.000367649	0.000326762	0.007465844	0.101729978	0.000170646	0.000110835	0.000711306	0.000177404	0.000527144	0.000255462	0.000593037	0.000704548	0.001592245	0.007150909	0.001683143	0.000999208	0.000757262
SCJ547	January	0.002022459	0.005627468	0.002138028	0.00191388	0.029226391	0.005546849	0.026223459	0.001670159	0.013560259	0.022514997	0.00871661	0.000431986	0.000675706	0.000112773	-3.63E-05	0.022713981	0.000272613	0.000288923	0.000110443	4.47E-05	0.000152849	8.95E-05	0.073718616	0.001963742	5.96E-05	0.000379793	0.000132811	0.000262826	0.000292651	0.000160771	0.000246516	0.00016683	8.81E-05	0.012919503	0.119957426	0.000193392	4.10E-05	0.00062398	0.000224148	0.000220886	0.000375133	0.000374201	0.000792207	0.001361199	0.008553043	0.001230717	0.001740526	7.92E-05
SCJ548	January	0.001501578	0.00496057	0.001096754	0.002338041	0.026210255	0.005397441	0.024909454	0.001177849	0.005031856	0.007420255	0.010276262	0.001085636	0.001373395	0.00060364	0.000652689	0.022159395	0.000769755	0.000463684	5.23E-05	0.000867201	7.72E-05	0.002444642	0.049557309	0.005659694	0.000439486	-7.91E-05	0.001228861	0.001328269	0.000992768	0.000766485	0.000945026	0.000822729	0.001541472	0.005789185	0.085156351	0.000901862	0.001362931	0.000986882	0.000725283	0.002245827	0.001093484	0.001406748	0.004252291	0.011753642	0.017631117	0.004768295	0.000355121	0.000655959
SCJ549	January	0.002242645	0.004561795	0.002708425	0.003026446	0.016084791	0.004507792	0.016627077	0.001306585	0.006665682	0.020300064	0.009485864	0.000627041	0.000894808	0.000387775	0.000788301	0.012276795	0.000399026	0.000677294	0.000564787	0.000848305	0.000188262	8.33E-05	0.060162145	0.002026631	2.78E-05	0.000146259	0.00061279	0.0007748	0.000532534	0.000845305	0.00015601	0.000476281	0.00123083	0.006887696	0.132150307	0.000697545	0.000561036	0.000609789	0.000863306	0.000783051	0.000783051	0.000945061	0.000552786	0.00092856	0.006745937	0.000953312	0.003539479	0.000542285
SCJ550	January	0.001281611	0.005656436	0.002709211	0.002303528	0.026145356	0.004728472	0.024083696	0.000409056	0.000358948	0.002193194	0.008757357	0.000374365	0.000782939	0.000263068	0.000167188	0.028938884	0.000532399	0.000253913	0.000104553	3.66E-05	0.00013057	0.000307394	0.067704258	0.003052259	0.000382556	0.000251504	0.000564198	0.000123825	0.000454346	0.000295349	0.000199951	9.78E-05	0.000336784	0.005699317	0.09870962	0.000538662	0.000307394	0.000456755	0.000441819	0.001010353	0.000589734	0.000423028	0.001237767	0.002093459	0.008884555	0.001437718	0.002696202	0.00090291
SCJ551	January	0.001438115	0.00609346	0.001473775	0.001472661	0.023521057	0.005060982	0.021210936	0.00130801	0.004246366	0.009475063	0.010195513	0.000680332	0.004117097	0.000305063	0.000575859	0.017416175	0.000325679	0.000187495	7.88E-05	1.56E-05	4.10E-05	0.000136512	0.041730117	0.003848809	8.47E-05	0.000431546	2.65E-05	0.000116175	8.83E-05	7.80E-05	1.81E-05	0.00021229	0.000210062	0.00259429	0.082345291	6.30E-05	0.000335987	0.000577252	0.000571401	0.00099041	0.000643558	7.44E-05	0.001521972	0.003618131	0.012782002	0.003617017	0.00153033	8.33E-05
SCJ552	January	0.001226845	0.010864007	0.004142217	0.004018036	0.031151176	0.009578984	0.030041368	0.000466446	0.003016759	0.007966666	0.008428349	0.000127924	0.000831165	0.0003967	0.000343625	0.023426408	0.000150379	0.000352131	2.52E-05	0.000230671	0.000195969	0.000429021	0.064076275	0.00205801	0.000159224	0.00012146	0.00012146	0.000220124	0.000327635	0.000316408	0.000158544	0.000261291	0.000199711	0.006064138	0.067621061	0.00028953	0.0001827	0.000824701	0.000280004	0.000374926	0.000374926	0.000515778	0.000769925	0.002470361	0.011861882	0.001486435	0.000916902	0.000277622
SCJ553	January	0.001020252	0.011918428	0.002361073	0.002550555	0.033124884	0.010601292	0.031815494	0.001058982	0.003105146	0.010590566	0.009462763	0.000514073	0.001123185	0.000318633	0.000220913	0.023240405	0.000221509	0.000210039	0.000444209	1.49E-07	2.93E-05	0.000390731	0.133304981	0.00344657	0.000551463	0.000240427	5.24E-05	0.000136898	0.000166839	4.99E-05	3.10E-05	0.000310291	7.84E-05	0.005410953	0.082175762	7.02E-05	0.00021272	0.000419332	0.000145388	0.000823471	0.000410097	0.000119767	0.000448827	0.001510044	0.006990861	0.001499616	0.001139274	2.55E-05
SCJ554	January	0.001179031	0.011553652	0.0032662	0.003011434	0.050530153	0.00973639	0.046221191	0.000851194	0.003029209	0.007956323	0.010758086	0.000618152	0.002077952	0.000336067	0.00027254	0.040945832	0.00043975	0.000196834	0.000409468	0.000332117	0.000250157	0.00144038	0.192407262	0.012839988	0.000220204	0.000865018	0.000222508	0.000448967	8.79E-05	0.000264969	0.000236991	0.000317634	0.000367007	0.004367222	0.069720518	0.000333434	0.000210659	0.000654688	0.000194201	0.001084235	0.000847244	0.000228104	0.000583591	0.001281728	0.011300203	0.001187919	0.000829798	0.000282085
SCJ555	January	0.001454934	0.009898668	0.002615143	0.002982271	0.021742954	0.008626314	0.02161684	0.000474551	0.003607332	0.010993558	0.007620157	0.000543018	0.000796426	0.000334074	0.000365947	0.014290031	0.000188679	0.000248883	4.47E-05	3.19E-05	3.19E-05	9.80E-05	0.041956014	0.002999388	8.28E-05	0.000424184	0.00012454	8.74E-05	4.72E-05	6.85E-05	0.000142837	6.47E-05	0.000101324	0.006392464	0.073965157	6.75E-05	0.000232553	0.000749601	0.000191434	0.000233144	0.000365947	0.00014874	0.000434218	0.001011863	0.008208229	0.001100989	0.001223365	5.45E-05
SCJ556	January	0.001549823	0.007413503	0.002690235	0.00291741	0.026110325	0.007817554	0.025383034	0.00078996	0.003730459	0.008058747	0.01148823	0.000697193	0.001555595	0.000242843	0.000207385	0.02607528	0.000488984	0.000358286	0.000130698	0.000287783	0.000228412	0.001280593	0.104858543	0.003234878	0.000457649	0.000500116	0.00030881	0.000348391	0.000317468	0.00010225	0.000204087	0.000369005	0.00120638	0.005114538	0.085374648	0.000545881	0.000411884	0.000550004	0.000515783	0.001845439	0.000322828	0.000385497	0.00045064	0.001453345	0.006637561	0.000670806	0.000609787	0.00012575
SCJ557	January	0.001667192	0.009467709	0.002710241	0.003102754	0.019422737	0.008694175	0.019089299	0.000420165	0.005384391	0.009102668	0.008213859	0.00092939	0.000436504	0.000249765	0.000491269	0.014188276	0.000338825	0.000220676	3.97E-05	2.08E-05	5.21E-05	3.05E-05	0.043199923	0.003030033	2.68E-05	0.000241505	7.58E-05	6.63E-05	7.40E-05	0.000119047	5.26E-05	0.000131616	0.000270773	0.003689907	0.089611592	8.83E-05	0.000280289	0.000538313	0.000107735	0.000323204	0.000169502	0.00010971	0.000302554	0.000467209	0.007003282	0.000565786	0.001047179	2.89E-05
SCJ558	January	0.001713617	0.001857795	0.001800725	0.001472569	0.012810077	0.001871312	0.013230596	0.001870561	0.00164303	0.000892102	0.010958289	0.002261794	0.00160248	0.00039649	0.001370443	0.010750282	0.001252548	0.000705872	0.000756935	0.001423008	0.000399494	0.001332897	0.037622983	0.002312858	0.00024255	0.000973202	0.00152138	0.001035529	0.00091463	0.000364951	0.001523632	0.000446051	0.001380956	0.006932565	0.106884806	0.001694093	0.000659315	0.000769701	0.001139157	0.001077581	0.001374198	0.001808234	0.002706344	0.002838507	0.00756785	0.001750413	0.001693342	0.000476839
SCJ559	January	0.00173102	0.004650593	0.002009169	0.002504875	0.012633262	0.004181231	0.011954465	0.000360913	0.000654648	0.003959283	0.008794723	0.000386598	0.000190774	0.000106254	0.000295272	0.009281867	0.000160259	0.000119646	0.000194946	0.000162674	0.000162674	0.000225022	0.041791234	0.001964823	0.000152137	0.000632256	6.98E-05	9.75E-05	0.000156088	5.03E-05	2.70E-05	0.000220631	0.0001315	0.008831165	0.106993716	4.37E-05	0.000290443	0.000553882	0.000120085	0.000117889	0.000502951	0.000226558	0.000505805	0.000470679	0.005958572	0.000566396	0.001433333	9.09E-05
SCJ560	January	0.000807149	0.010037678	0.00422231	0.00373094	0.024401745	0.007353199	0.02220722	0.000636515	0.00842869	0.011129453	0.009008208	0.00061669	0.000704131	0.000549782	0.000425877	0.014597716	0.000188335	0.000282148	-3.72E-05	0.000491016	8.85E-06	0.000440746	0.050888625	0.003068937	0.000528895	0.00070838	0.000632267	0.000551198	0.000123904	0.000162138	0.000498804	0.000653154	0.000821664	0.008084235	0.087409289	0.000703777	0.000629081	0.00021524	0.000266926	0.000472253	0.000388706	0.00010054	0.000404991	0.001026991	0.0092677	0.00045172	0.001264534	0.000901316
SCJ561	January	0.000526296	0.00262364	0.001082974	0.002489371	0.019516082	0.004303476	0.019249504	0.00262168	0.004237811	0.000823257	0.004699423	0.001464221	0.00130839	0.000112708	0.000821296	0.018925101	0.001693556	0.001689636	0.000638024	0.001121197	0.001518124	0.006508628	0.061574694	0.004323077	0.001116297	0.001856248	0.002354122	0.001718058	0.001235865	0.001737659	0.001059453	0.001727859	0.002727528	0.007947366	0.089165551	0.001331912	0.001757261	0.000920283	0.000467492	0.005276683	0.001180981	0.001292709	0.00276967	0.00464944	0.00523356	0.001976796	0.003280286	0.001479902
SCJ562	January	0.001529015	0.006297052	0.003050382	0.003181921	0.019385447	0.005696459	0.018239579	0.000379322	0.009972499	0.010030366	0.013678792	0.00043515	0.00038493	0.000200368	0.000208525	0.015641681	0.000234782	0.000340319	6.58E-05	9.71E-05	-8.67E-06	0.000231723	0.051857505	0.002997103	0.000216428	0.000748447	8.82E-05	0.000274295	9.30E-05	0.000212349	0.000197309	3.82E-05	0.000326299	0.010189947	0.088704258	0.000199858	0.000230703	0.00046727	0.000236057	0.000551394	0.00041909	0.000634498	0.001058176	0.002206594	0.008406521	0.001812741	0.001840018	0.000109361
[truncated: 166 more columns]
